# Supplementary material for: T-Cell–Derived miRNA-214 Mediates Perivascular Fibrosis in Hypertension
Source: Circ Res. 2020 Feb 17;126(8):988–1003. doi: 10.1161/CIRCRESAHA.119.315428 (PMC7147427; doi:10.1161/CIRCRESAHA.119.315428)
Supplement: Supplementary file 4 [file res-126-988-s004.txt]

group	WT_Sham_1	WT_Sham_2	WT_Sham_3	WT_Ang_1	WT_Ang_2	WT_Ang_3	miR214KO_Sham_1	miR214KO_Sham_2	miR214KO_Sham_3	miR214KO_Ang_1	miR214KO_Ang_2	miR214KO_Ang_3
ENSMUSG00000102693	0	0	0	0	0	0	0	0	0	0	0	0
ENSMUSG00000064842	0	0	0	0	0	0	0	0	0	0	0	0
ENSMUSG00000051951	0	0	0	0	0	0	0	0	0	1	0	0
ENSMUSG00000102851	0	0	0	0	0	0	0	0	0	0	0	0
ENSMUSG00000103377	0	0	0	0	0	0	0	0	0	0	0	0
ENSMUSG00000104017	0	0	0	0	0	0	0	0	0	0	0	0
ENSMUSG00000103025	0	0	0	0	0	0	0	0	0	0	0	0
ENSMUSG00000089699	0	0	0	0	0	0	0	0	0	0	0	0
ENSMUSG00000103201	0	0	0	0	0	0	0	0	0	0	0	0
ENSMUSG00000103147	0	0	0	0	0	0	0	0	0	0	0	0
ENSMUSG00000103161	0	0	0	0	0	0	0	0	0	0	0	0
ENSMUSG00000102331	0	0	0	0	0	0	0	0	0	0	0	0
ENSMUSG00000102348	0	0	0	0	0	0	0	0	0	0	0	0
ENSMUSG00000102592	0	0	0	0	0	0	0	0	0	0	0	0
ENSMUSG00000088333	0	0	0	0	0	0	0	0	0	0	0	0
ENSMUSG00000102343	0	0	0	0	0	0	0	0	0	0	0	0
ENSMUSG00000025900	0	0	1	2	0	0	0	0	0	0	0	0
ENSMUSG00000102948	0	0	0	0	0	0	0	0	0	0	0	0
ENSMUSG00000104123	0	0	0	0	0	0	0	0	0	0	0	0
ENSMUSG00000025902	0	0	0	1	0	0	0	0	0	0	0	0
ENSMUSG00000104238	0	0	0	0	0	0	0	0	0	0	0	0
ENSMUSG00000102269	0	0	0	1	1	0	0	0	0	0	0	0
ENSMUSG00000096126	0	0	0	0	0	0	0	0	0	0	0	0
ENSMUSG00000103003	0	0	0	0	0	0	0	0	0	0	0	0
ENSMUSG00000104328	0	0	0	0	0	0	0	0	0	0	0	0
ENSMUSG00000102735	0	0	0	0	0	0	0	0	0	0	0	0
ENSMUSG00000098104	17	4	5	6	10	3	12	1	12	4	8	9
ENSMUSG00000102175	0	0	0	0	1	0	0	0	3	0	3	2
ENSMUSG00000088000	0	0	0	0	0	0	0	0	0	0	0	0
ENSMUSG00000103265	4	0	0	3	1	1	1	0	1	0	1	3
ENSMUSG00000103922	172	14	191	112	11	190	72	164	11	113	6	118
ENSMUSG00000033845	770	751	567	896	1011	816	822	612	865	796	937	871
ENSMUSG00000102275	33	45	40	28	29	36	35	28	29	39	29	47
ENSMUSG00000025903	1746	1747	1461	1898	1751	1708	1736	1437	1850	1662	2158	2034
ENSMUSG00000104217	3	4	3	6	3	1	3	1	3	2	2	4
ENSMUSG00000033813	2396	1886	1872	2821	2958	2564	2484	1792	2748	2052	3225	2634
ENSMUSG00000062588	5	3	2	7	10	8	4	3	7	12	7	2
ENSMUSG00000103280	3	5	8	4	3	5	2	6	7	8	8	0
ENSMUSG00000002459	6	1	2	1	5	1	2	2	3	1	3	4
ENSMUSG00000091305	0	0	0	0	0	0	0	0	0	0	0	0
ENSMUSG00000102653	0	0	0	2	0	0	3	0	0	0	0	0
ENSMUSG00000085623	0	0	0	0	0	1	0	0	1	0	0	0
ENSMUSG00000091665	0	0	0	0	0	0	0	0	0	0	0	0
ENSMUSG00000033793	1152	1245	1123	1412	1397	1133	1309	1048	1366	1230	1530	1210
ENSMUSG00000104352	0	0	0	0	0	0	0	0	0	0	0	0
ENSMUSG00000104046	0	0	0	0	0	0	0	0	0	0	0	0
ENSMUSG00000102907	0	0	0	1	0	0	0	0	0	0	0	0
ENSMUSG00000025905	0	0	0	0	0	0	0	0	0	0	0	0
ENSMUSG00000103936	0	0	0	0	0	0	0	0	0	0	0	0
ENSMUSG00000093015	0	0	0	0	0	0	0	0	0	0	0	0
ENSMUSG00000103519	0	0	0	0	0	0	0	0	0	0	0	0
ENSMUSG00000033774	0	0	0	0	0	0	0	0	0	0	0	0
ENSMUSG00000103090	0	0	0	0	0	0	0	0	0	0	0	0
ENSMUSG00000025907	2756	2799	2228	3003	2769	2287	2924	2614	3557	2221	3089	2602
ENSMUSG00000090031	191	158	142	157	175	144	167	135	169	162	160	131
ENSMUSG00000087247	7	2	0	1	1	0	3	0	0	0	0	0
ENSMUSG00000103355	0	0	0	0	0	0	0	0	0	0	0	1
ENSMUSG00000102706	0	0	0	0	0	0	0	0	0	0	0	0
ENSMUSG00000103845	0	1	1	1	1	0	0	1	0	0	0	1
ENSMUSG00000033740	5	5	2	4	0	8	1	2	6	6	1	0
ENSMUSG00000103329	0	0	0	0	0	0	0	0	0	0	0	0
ENSMUSG00000104385	0	0	0	0	0	0	0	0	0	0	0	0
ENSMUSG00000102135	8	12	5	3	8	4	2	4	7	10	2	5
ENSMUSG00000103282	0	0	0	0	0	0	0	0	0	0	0	0
ENSMUSG00000102534	0	0	0	0	0	0	0	0	0	0	0	0
ENSMUSG00000102213	0	0	0	0	0	0	0	0	0	0	0	0
ENSMUSG00000103629	0	0	0	0	0	0	0	0	0	0	0	0
ENSMUSG00000051285	2534	2488	2331	2357	2322	1987	2481	2160	2714	2109	2936	2369
ENSMUSG00000098201	0	0	0	2	2	1	1	2	3	3	1	1
ENSMUSG00000103509	230	225	148	219	176	205	144	221	307	222	162	178
ENSMUSG00000048538	1	0	4	0	1	1	3	0	4	1	4	2
ENSMUSG00000103709	0	0	0	0	0	0	0	0	0	0	0	0
ENSMUSG00000077244	0	0	0	0	0	0	0	0	0	0	0	0
ENSMUSG00000102768	0	0	0	0	0	0	0	0	0	0	0	0
ENSMUSG00000097797	8	4	5	10	11	11	8	8	8	17	7	15
ENSMUSG00000103498	0	0	0	0	0	0	0	0	0	0	0	0
ENSMUSG00000103067	1	6	0	4	3	4	2	0	3	1	2	9
ENSMUSG00000102320	0	0	0	0	0	0	0	0	0	0	0	0
ENSMUSG00000104226	0	0	0	0	0	0	0	0	0	0	0	0
ENSMUSG00000103903	0	0	0	0	0	0	0	1	0	0	0	0
ENSMUSG00000103557	0	0	0	0	0	0	0	0	0	0	0	0
ENSMUSG00000025909	0	0	0	0	0	0	0	1	0	0	0	0
ENSMUSG00000102647	0	0	0	0	0	0	0	0	0	0	0	0
ENSMUSG00000086235	2	1	0	0	0	0	0	0	0	1	0	0
ENSMUSG00000102253	0	0	0	0	0	0	0	0	0	0	0	0
ENSMUSG00000093970	0	0	0	0	0	0	0	0	0	0	0	0
ENSMUSG00000103884	0	0	0	0	0	0	0	0	0	0	0	0
ENSMUSG00000084353	0	0	0	0	2	1	0	0	1	0	0	1
ENSMUSG00000103933	4	2	2	1	2	0	1	1	3	0	1	3
ENSMUSG00000076135	2	1	0	2	1	0	1	1	1	1	1	2
ENSMUSG00000086195	0	0	0	0	0	0	0	0	0	0	0	0
ENSMUSG00000104504	0	0	0	0	0	0	0	0	0	0	0	0
ENSMUSG00000066693	0	0	0	0	0	0	0	0	0	0	0	0
ENSMUSG00000102316	0	0	0	0	0	0	0	0	0	0	0	0
ENSMUSG00000103819	0	0	0	0	0	0	0	0	0	0	0	0
ENSMUSG00000102871	0	0	0	0	0	0	0	0	0	0	0	0
ENSMUSG00000101571	0	0	0	0	0	0	0	0	0	0	0	0
ENSMUSG00000104428	0	0	0	0	0	0	0	0	0	0	0	0
ENSMUSG00000102272	0	0	0	0	0	0	0	0	0	0	0	0
ENSMUSG00000065625	0	0	0	0	0	0	0	0	0	0	0	0
ENSMUSG00000103411	0	0	0	0	0	0	0	0	0	0	0	0
ENSMUSG00000061024	945	1228	1304	1350	1508	1247	1208	956	1288	1419	1365	1096
ENSMUSG00000025911	5	9	9	10	8	7	4	4	5	10	5	7
ENSMUSG00000079671	0	2	3	0	4	0	2	5	0	0	1	1
ENSMUSG00000081441	0	1	0	6	2	0	0	0	4	3	5	1
ENSMUSG00000067879	0	0	1	1	0	0	0	0	0	0	0	0
ENSMUSG00000099827	0	0	0	0	0	0	0	0	0	0	0	0
ENSMUSG00000025912	76	73	62	158	129	113	78	76	98	94	129	67
ENSMUSG00000045210	3352	3550	3477	3873	3565	3112	3854	3197	4269	2922	3965	3242
ENSMUSG00000097893	34	37	56	36	61	44	33	33	60	36	32	44
ENSMUSG00000025915	795	843	668	1550	1302	1294	898	807	1058	1107	1244	953
ENSMUSG00000046334	0	0	1	1	2	5	0	1	0	2	0	1
ENSMUSG00000088916	0	0	0	2	0	0	0	0	0	2	4	0
ENSMUSG00000046101	4	2	1	4	2	4	3	4	1	2	3	1
ENSMUSG00000098234	474	623	392	541	599	481	481	460	659	622	440	489
ENSMUSG00000093178	14	16	11	21	15	17	22	7	21	17	12	14
ENSMUSG00000099032	3	3	1	6	1	5	0	3	0	2	8	1
ENSMUSG00000104025	0	0	0	0	2	0	0	0	0	0	2	0
ENSMUSG00000025916	2	1	0	15	7	7	1	2	9	6	10	0
ENSMUSG00000087199	1	0	0	4	2	3	0	1	0	0	1	1
ENSMUSG00000095780	1	0	0	0	0	0	1	0	0	0	0	0
ENSMUSG00000025917	1161	1200	947	1480	1815	1451	1269	1198	1476	1506	1382	1106
ENSMUSG00000056763	1054	1037	764	1124	1077	927	911	915	1259	884	951	902
ENSMUSG00000102356	2	0	2	2	0	1	0	0	2	3	1	0
ENSMUSG00000067851	5262	5317	5163	6034	5951	5153	5538	4785	6399	4844	6006	5554
ENSMUSG00000088153	9	7	10	7	6	4	4	4	5	9	9	3
ENSMUSG00000102556	7	3	4	5	3	3	1	6	6	4	2	3
ENSMUSG00000042501	0	0	0	4	0	0	0	0	2	0	2	1
ENSMUSG00000103810	0	0	0	0	0	0	0	0	0	0	0	0
ENSMUSG00000083422	0	0	1	0	0	0	0	0	0	0	0	0
ENSMUSG00000094979	0	0	0	0	0	0	0	0	0	0	0	0
ENSMUSG00000081417	0	3	0	0	1	0	0	0	0	1	0	0
ENSMUSG00000103448	0	0	0	0	0	0	0	0	0	0	0	0
ENSMUSG00000100212	0	0	0	0	0	0	0	0	0	0	0	0
ENSMUSG00000100648	0	0	0	0	0	0	0	1	0	0	0	0
ENSMUSG00000088585	0	0	0	0	0	0	0	0	0	0	0	0
ENSMUSG00000048960	8	3	1	7	2	3	6	1	3	1	10	2
ENSMUSG00000077318	0	0	0	0	0	0	0	0	0	0	0	0
ENSMUSG00000101827	0	0	0	0	0	1	0	0	0	0	0	0
ENSMUSG00000103494	0	0	0	0	0	0	0	0	0	0	0	0
ENSMUSG00000057715	0	0	0	0	1	0	0	0	0	0	0	0
ENSMUSG00000103825	0	0	0	0	0	0	0	0	0	0	0	0
ENSMUSG00000099845	0	0	0	0	0	0	0	0	0	0	0	0
ENSMUSG00000103561	0	0	0	0	0	0	0	0	0	0	0	0
ENSMUSG00000101610	0	0	0	0	0	0	0	0	0	0	1	1
ENSMUSG00000093864	0	0	0	0	0	0	0	0	0	0	0	0
ENSMUSG00000098555	0	0	0	0	0	0	0	0	0	0	0	0
ENSMUSG00000097628	0	1	0	0	0	0	0	0	0	0	0	0
ENSMUSG00000098163	0	0	0	0	0	0	0	0	0	0	0	0
ENSMUSG00000097171	0	0	0	1	0	0	1	0	0	0	0	0
ENSMUSG00000101314	0	0	0	0	0	0	0	0	0	0	0	0
ENSMUSG00000016918	0	0	0	3	1	0	1	1	0	2	4	3
ENSMUSG00000025938	35	18	14	41	50	32	18	12	26	18	45	17
ENSMUSG00000104518	0	0	0	0	0	0	0	0	0	0	0	0
ENSMUSG00000069620	0	0	0	0	0	0	0	0	0	0	0	0
ENSMUSG00000099498	0	0	0	0	0	0	0	0	0	0	0	0
ENSMUSG00000042414	2	1	3	2	0	3	1	0	4	0	4	0
ENSMUSG00000005886	5482	5511	5123	5266	5116	4016	5617	4905	6326	4654	5816	5192
ENSMUSG00000103506	29	21	18	16	16	15	21	14	25	8	12	10
ENSMUSG00000103495	13	6	16	10	4	2	13	10	10	10	8	8
ENSMUSG00000099183	2	2	0	2	2	1	3	0	3	0	0	4
ENSMUSG00000102639	2	2	0	2	3	0	4	1	1	0	1	3
ENSMUSG00000104170	6	3	5	6	4	2	5	7	3	2	5	5
ENSMUSG00000087782	0	0	3	1	1	0	3	1	8	3	3	1
ENSMUSG00000103085	72	35	65	49	23	24	53	67	52	45	44	36
ENSMUSG00000102664	32	24	32	30	17	17	32	24	30	29	21	14
ENSMUSG00000101476	3	1	1	1	0	1	1	0	0	0	4	2
ENSMUSG00000101171	0	0	0	0	0	0	0	1	0	0	0	0
ENSMUSG00000025935	3495	4152	3918	5069	4323	4069	3944	3569	4557	3832	4732	4136
ENSMUSG00000025937	518	536	382	580	620	553	455	479	547	595	466	450
ENSMUSG00000102982	25	14	12	14	17	11	13	15	23	21	18	10
ENSMUSG00000067813	0	0	0	0	0	0	0	0	0	2	0	0
ENSMUSG00000077368	0	0	0	0	0	0	0	0	0	0	0	0
ENSMUSG00000097711	0	0	0	0	0	1	0	0	1	0	1	0
ENSMUSG00000102166	0	0	0	0	0	0	0	0	0	0	0	0
ENSMUSG00000089358	0	0	0	0	0	0	0	0	0	0	0	0
ENSMUSG00000104209	0	0	0	0	0	0	0	0	0	0	0	0
ENSMUSG00000025932	8	14	1	41	10	15	15	15	11	13	12	6
ENSMUSG00000095853	0	0	0	0	0	0	0	0	0	1	0	0
ENSMUSG00000102588	0	0	0	0	0	0	0	0	0	0	0	0
ENSMUSG00000054493	0	0	0	0	1	0	0	0	0	2	2	0
ENSMUSG00000025930	8	4	0	2	3	3	2	2	4	1	4	3
ENSMUSG00000103492	0	0	0	0	0	0	0	2	0	0	0	0
ENSMUSG00000081201	0	0	0	0	0	1	0	0	1	0	0	1
ENSMUSG00000082193	4	15	16	8	7	6	12	3	6	8	15	7
ENSMUSG00000032769	2	2	5	2	1	2	4	2	0	1	1	0
ENSMUSG00000088159	0	0	0	0	0	0	0	0	0	0	0	0
ENSMUSG00000073737	0	1	0	3	0	0	0	1	0	1	0	0
ENSMUSG00000092083	0	0	0	0	0	0	0	0	0	0	0	0
ENSMUSG00000102937	0	0	0	0	0	0	0	0	0	0	0	0
ENSMUSG00000104149	0	0	0	0	0	0	0	0	0	0	0	0
ENSMUSG00000088829	0	0	0	0	0	0	0	0	0	0	0	0
ENSMUSG00000077377	0	0	0	0	0	0	0	0	0	0	0	0
ENSMUSG00000101652	0	0	0	0	0	0	0	0	0	0	0	0
ENSMUSG00000100814	0	0	0	0	0	0	0	0	0	0	0	0
ENSMUSG00000025925	657	756	636	755	880	649	715	676	772	651	757	662
ENSMUSG00000104379	22	29	7	11	18	7	18	17	29	13	16	14
ENSMUSG00000032719	9	8	1	4	7	0	0	1	5	4	5	2
ENSMUSG00000088943	0	0	0	0	0	0	0	0	0	0	0	0
ENSMUSG00000100652	1	0	0	0	0	0	0	0	0	0	1	0
ENSMUSG00000067795	1	0	1	0	0	1	0	0	0	0	3	2
ENSMUSG00000043716	30631	31658	29781	30780	34467	28153	34949	25973	33712	31089	51726	29100
ENSMUSG00000025921	384	422	278	410	438	355	393	364	491	297	378	291
ENSMUSG00000104165	0	0	0	0	0	0	0	0	0	0	0	0
ENSMUSG00000100868	0	0	0	0	0	0	0	0	0	0	0	0
ENSMUSG00000025920	61	63	44	102	81	78	57	61	68	88	66	59
ENSMUSG00000089982	0	0	0	0	0	0	0	0	0	0	0	0
ENSMUSG00000025939	608	608	510	730	643	605	590	486	724	596	786	619
ENSMUSG00000102457	3	3	2	1	4	4	3	10	8	7	6	2
ENSMUSG00000079658	992	1118	933	1278	1526	1224	1041	919	1140	1288	1437	1047
ENSMUSG00000097744	0	0	0	0	0	0	0	0	0	0	0	0
ENSMUSG00000100959	0	0	0	0	0	1	0	0	0	0	0	0
ENSMUSG00000025940	571	669	597	813	880	749	666	578	768	701	774	636
ENSMUSG00000025779	34	35	21	68	57	49	24	43	38	68	66	42
ENSMUSG00000100093	0	0	0	0	0	0	0	0	0	0	0	0
ENSMUSG00000091020	2	0	2	1	5	0	3	1	3	2	1	2
ENSMUSG00000101640	0	0	0	0	0	0	0	0	0	0	0	0
ENSMUSG00000104133	0	0	0	0	0	0	0	0	0	0	0	0
ENSMUSG00000042686	0	5	0	3	0	1	0	0	0	1	5	1
ENSMUSG00000100110	0	0	0	0	0	0	0	0	0	0	0	0
ENSMUSG00000025777	1	0	0	2	0	0	0	0	0	3	1	0
ENSMUSG00000099899	0	0	0	0	0	0	0	0	0	0	0	0
ENSMUSG00000100272	0	0	0	0	0	0	0	0	0	0	0	0
ENSMUSG00000100398	0	0	0	0	2	0	0	0	0	0	0	0
ENSMUSG00000101589	2	5	5	8	4	4	2	8	5	5	12	5
ENSMUSG00000102048	0	0	0	0	0	0	0	0	0	0	0	0
ENSMUSG00000089534	0	0	0	0	0	0	0	0	0	0	0	0
ENSMUSG00000067780	4	1	1	2	0	0	0	0	0	1	0	0
ENSMUSG00000100053	0	0	0	0	0	0	0	0	0	0	0	0
ENSMUSG00000085125	0	0	0	0	0	0	0	0	0	0	0	0
ENSMUSG00000025776	4	3	1	6	4	6	1	1	4	1	2	12
ENSMUSG00000099895	0	0	0	0	0	0	0	0	0	0	0	0
ENSMUSG00000100554	0	0	0	0	0	0	0	0	0	0	0	0
ENSMUSG00000099473	0	0	0	0	0	0	0	0	0	0	0	0
ENSMUSG00000099591	0	0	0	0	0	0	0	0	0	0	0	0
ENSMUSG00000109887	0	0	0	0	0	2	0	0	0	0	0	0
ENSMUSG00000102001	0	0	0	0	0	0	0	0	0	0	0	0
ENSMUSG00000101717	0	0	0	0	0	0	0	0	0	0	0	0
ENSMUSG00000025774	0	0	0	0	0	0	0	0	0	0	0	0
ENSMUSG00000070977	0	0	0	0	0	0	0	0	0	0	0	0
ENSMUSG00000073735	0	0	0	0	0	0	0	0	0	0	0	0
ENSMUSG00000067773	0	0	0	0	0	0	0	0	0	0	0	0
ENSMUSG00000101685	0	0	0	0	0	0	0	0	0	0	0	0
ENSMUSG00000101738	0	0	0	0	0	0	0	0	0	0	0	0
ENSMUSG00000101306	0	0	0	0	0	0	0	0	0	0	0	0
ENSMUSG00000088800	0	0	0	0	0	0	0	0	0	0	0	0
ENSMUSG00000101644	0	0	0	0	0	0	0	0	0	0	0	0
ENSMUSG00000099433	0	0	0	0	0	0	0	0	0	0	0	0
ENSMUSG00000089787	0	0	0	0	0	0	0	0	0	0	0	0
ENSMUSG00000042596	0	0	0	0	0	0	0	0	0	0	0	0
ENSMUSG00000100720	3	0	4	1	0	1	2	1	2	6	1	0
ENSMUSG00000025927	0	0	0	0	0	0	0	0	0	0	0	0
ENSMUSG00000100538	0	0	0	0	0	0	0	0	0	0	0	0
ENSMUSG00000101117	0	0	0	0	0	0	0	0	0	0	0	0
ENSMUSG00000100204	0	0	1	1	0	0	2	0	1	1	2	0
ENSMUSG00000084668	0	0	0	0	0	0	0	0	0	0	0	0
ENSMUSG00000102597	0	0	0	0	0	0	0	0	0	0	0	0
ENSMUSG00000043760	0	0	0	0	0	0	0	0	0	1	0	0
ENSMUSG00000104095	0	0	0	0	0	0	0	0	0	0	0	0
ENSMUSG00000089914	0	0	0	0	0	0	0	0	0	0	0	0
ENSMUSG00000090142	0	0	0	0	1	0	0	0	0	0	0	0
ENSMUSG00000070175	0	0	0	0	0	0	0	0	0	0	0	0
ENSMUSG00000065559	0	0	0	0	0	0	0	0	0	0	0	0
ENSMUSG00000099906	0	0	0	0	0	0	0	0	0	0	0	0
ENSMUSG00000065480	0	0	0	0	0	0	0	0	0	0	0	0
ENSMUSG00000025929	5	2	2	2	0	0	1	1	3	2	0	4
ENSMUSG00000041872	2	1	0	1	1	2	1	3	0	4	2	2
ENSMUSG00000041859	1955	2628	2382	4744	6040	5040	2633	2801	3473	4662	3000	2699
ENSMUSG00000099714	0	0	0	0	0	0	0	0	0	0	0	0
ENSMUSG00000102121	0	0	0	0	0	0	0	0	0	0	0	0
ENSMUSG00000088858	0	0	0	0	0	0	0	0	0	0	0	0
ENSMUSG00000097934	2	0	1	0	3	1	0	0	1	0	0	2
ENSMUSG00000025931	263	339	270	343	326	244	357	318	327	255	357	362
ENSMUSG00000077314	1	0	0	0	0	0	0	0	1	0	0	0
ENSMUSG00000100929	3	1	0	2	0	0	0	2	0	0	0	1
ENSMUSG00000041809	11	10	4	6	9	15	12	2	4	20	11	10
ENSMUSG00000041779	504	583	402	677	758	763	454	516	717	610	530	472
ENSMUSG00000099971	1	0	3	0	1	3	0	0	0	2	4	3
ENSMUSG00000100819	0	0	0	0	0	1	0	0	0	0	0	1
ENSMUSG00000025933	37	59	24	22	39	27	30	38	48	40	33	31
ENSMUSG00000102633	0	2	0	0	0	0	0	1	2	1	0	0
ENSMUSG00000025934	6	3	6	6	7	2	7	6	12	6	6	9
ENSMUSG00000099343	0	0	0	0	0	0	0	0	0	0	0	0
ENSMUSG00000096375	0	1	0	0	1	2	0	0	1	0	0	0
ENSMUSG00000025936	2	9	5	1	3	3	5	8	6	4	9	4
ENSMUSG00000093963	0	0	0	0	0	0	0	0	0	0	0	0
ENSMUSG00000067750	1	0	1	0	1	0	0	0	3	0	7	0
ENSMUSG00000086194	0	0	0	0	0	0	0	0	0	1	0	0
ENSMUSG00000094436	0	0	0	0	0	0	0	0	0	0	0	0
ENSMUSG00000041722	0	1	0	0	0	2	1	0	0	1	0	2
ENSMUSG00000085507	0	1	0	0	0	0	0	0	1	0	0	0
ENSMUSG00000094926	0	0	0	0	0	0	0	0	0	0	0	0
ENSMUSG00000085079	0	1	0	1	1	0	2	1	0	3	0	0
ENSMUSG00000085679	0	0	0	1	0	0	0	0	0	0	0	0
ENSMUSG00000028033	142	141	130	193	155	154	131	127	147	138	170	136
ENSMUSG00000104138	0	0	1	0	2	1	0	0	1	2	0	0
ENSMUSG00000082935	38	10	6	17	21	20	16	12	23	26	30	22
ENSMUSG00000103748	2	0	3	1	0	1	0	1	4	1	3	3
ENSMUSG00000097109	1	3	3	2	4	2	0	4	5	1	2	0
ENSMUSG00000099692	0	0	1	0	0	0	0	0	0	0	0	0
ENSMUSG00000100418	0	0	0	0	0	0	0	0	0	0	0	0
ENSMUSG00000041670	0	0	1	0	0	0	0	0	0	0	0	0
ENSMUSG00000097642	0	0	0	0	0	0	0	0	0	0	0	0
ENSMUSG00000101468	0	0	0	0	0	0	0	0	0	0	0	0
ENSMUSG00000101227	0	0	0	0	0	0	0	0	0	0	0	0
ENSMUSG00000073730	0	0	0	0	0	0	0	0	0	0	0	0
ENSMUSG00000089553	0	0	0	0	0	0	0	0	0	0	0	0
ENSMUSG00000102766	0	1	0	0	1	0	0	0	0	0	0	0
ENSMUSG00000065405	0	0	0	0	0	0	0	0	0	0	0	0
ENSMUSG00000097970	0	5	3	3	9	5	3	4	2	5	0	2
ENSMUSG00000065567	0	0	0	0	0	0	0	0	0	0	0	0
ENSMUSG00000100775	1	2	1	0	2	0	0	4	2	1	0	0
ENSMUSG00000101226	0	0	0	0	0	0	0	0	0	0	0	0
ENSMUSG00000026158	281	371	235	1193	782	799	405	363	600	755	612	466
ENSMUSG00000097920	0	0	0	0	0	0	0	0	0	0	0	0
ENSMUSG00000099503	0	0	0	0	0	0	0	0	0	0	0	0
ENSMUSG00000026156	123	133	87	116	102	93	67	107	113	117	65	103
ENSMUSG00000026155	893	949	860	1205	1425	1108	974	873	1067	1050	1156	1045
ENSMUSG00000026154	191	239	164	256	266	191	249	186	233	232	290	202
ENSMUSG00000102495	1	0	0	0	0	1	0	1	0	0	0	0
ENSMUSG00000026153	27	14	9	41	42	44	19	29	39	49	21	21
ENSMUSG00000102398	0	0	0	0	0	0	0	0	1	1	0	0
ENSMUSG00000097670	0	0	0	0	0	0	0	0	0	0	0	0
ENSMUSG00000026147	0	0	1	0	0	0	0	1	0	0	0	0
ENSMUSG00000026141	6	5	1	17	2	8	4	6	6	8	0	3
ENSMUSG00000077463	0	0	0	0	0	0	0	0	0	0	0	0
ENSMUSG00000099997	1	0	0	2	0	3	2	0	0	1	1	1
ENSMUSG00000100131	18	19	26	25	16	5	22	17	22	13	25	28
ENSMUSG00000067736	95	47	87	76	53	62	68	51	57	37	105	87
ENSMUSG00000101939	385	294	409	457	385	374	450	320	373	291	663	336
ENSMUSG00000101111	117	97	129	139	109	109	119	68	101	66	152	116
ENSMUSG00000100862	39	49	49	67	47	50	76	49	48	57	90	57
ENSMUSG00000102070	49	49	50	65	51	44	51	41	36	51	74	54
ENSMUSG00000101249	37	24	25	38	35	18	39	21	27	30	62	26
ENSMUSG00000073725	1332	1204	1159	1399	1261	1161	1255	1035	1360	1113	1533	1149
ENSMUSG00000100808	0	0	0	0	0	0	0	0	0	0	0	0
ENSMUSG00000100483	0	0	0	0	0	0	0	0	0	0	0	0
ENSMUSG00000100450	0	0	0	0	0	0	0	0	0	0	0	0
ENSMUSG00000099392	0	0	0	0	0	0	0	0	0	0	0	0
ENSMUSG00000033569	0	0	0	0	1	0	0	0	0	0	0	0
ENSMUSG00000080849	0	0	0	0	0	0	0	0	0	0	0	0
ENSMUSG00000104257	0	0	0	0	0	0	0	0	0	0	0	0
ENSMUSG00000096866	0	0	0	0	0	0	0	0	0	0	0	0
ENSMUSG00000102296	0	0	0	0	0	0	0	0	0	0	0	0
ENSMUSG00000103209	0	0	0	0	0	0	0	0	0	0	0	0
ENSMUSG00000104027	0	0	0	0	0	0	0	0	0	0	0	0
ENSMUSG00000102407	0	0	0	0	0	0	0	0	0	0	0	0
ENSMUSG00000103214	1	0	0	0	0	0	0	0	0	0	0	0
ENSMUSG00000104100	0	0	0	0	0	0	0	0	0	0	0	0
ENSMUSG00000084740	0	0	0	0	0	0	0	0	0	0	0	0
ENSMUSG00000103889	0	0	0	0	0	0	0	0	0	0	0	0
ENSMUSG00000101301	0	0	0	0	0	0	0	0	0	0	0	0
ENSMUSG00000104221	0	0	0	0	0	0	0	0	0	0	0	0
ENSMUSG00000102250	0	0	0	0	0	0	0	0	0	0	0	0
ENSMUSG00000102317	0	0	0	0	0	0	0	0	0	0	0	0
ENSMUSG00000103563	0	0	0	0	0	0	0	0	0	0	0	0
ENSMUSG00000102465	0	0	0	0	0	0	0	0	0	0	0	0
ENSMUSG00000102659	0	0	0	0	0	0	0	0	0	0	0	0
ENSMUSG00000103924	0	0	0	0	0	0	0	0	0	0	0	0
ENSMUSG00000104132	0	0	0	0	0	0	0	0	0	0	0	0
ENSMUSG00000102747	0	0	0	0	0	0	0	0	0	0	0	0
ENSMUSG00000102386	0	0	0	0	0	0	0	0	0	0	0	0
ENSMUSG00000103004	0	0	0	0	0	0	0	0	0	0	0	0
ENSMUSG00000104516	0	0	0	0	0	0	0	0	0	0	0	0
ENSMUSG00000101618	0	0	0	0	0	0	0	0	0	0	0	0
ENSMUSG00000099458	0	0	0	0	0	0	0	0	0	0	0	0
ENSMUSG00000088111	0	0	0	0	0	0	0	0	0	0	0	0
ENSMUSG00000073722	0	0	0	2	3	0	3	0	0	0	3	4
ENSMUSG00000100310	0	0	0	0	0	0	0	0	0	0	0	0
ENSMUSG00000101514	0	0	0	0	0	0	0	0	0	0	0	0
ENSMUSG00000101033	0	0	0	0	0	0	0	0	0	0	0	0
ENSMUSG00000101372	0	0	0	0	0	0	0	0	1	0	0	0
ENSMUSG00000103241	0	0	0	0	0	0	0	0	0	0	0	0
ENSMUSG00000086240	34	47	42	55	54	61	36	37	41	59	81	34
ENSMUSG00000048411	0	0	0	0	0	0	0	0	0	0	0	0
ENSMUSG00000081557	0	0	0	0	0	0	0	0	0	0	0	0
ENSMUSG00000058590	0	0	0	0	0	0	0	0	0	0	0	0
ENSMUSG00000101235	0	0	0	0	0	0	0	0	0	0	0	0
ENSMUSG00000064433	0	0	0	0	0	0	0	0	0	0	0	0
ENSMUSG00000080625	0	0	0	0	0	0	0	0	0	0	0	0
ENSMUSG00000080391	0	0	0	0	0	0	0	0	0	0	0	0
ENSMUSG00000099257	0	0	0	0	0	0	0	0	0	0	0	0
ENSMUSG00000099492	11	8	8	12	12	7	8	11	7	7	5	8
ENSMUSG00000101726	0	0	0	0	0	0	0	0	0	0	0	0
ENSMUSG00000096829	0	0	0	0	0	0	0	0	0	0	0	0
ENSMUSG00000098883	0	0	0	0	0	0	0	0	0	0	0	0
ENSMUSG00000053185	0	0	0	0	1	0	0	0	0	0	0	0
ENSMUSG00000100261	2	0	0	3	0	0	0	1	0	0	0	0
ENSMUSG00000101180	1	0	0	0	0	0	0	0	1	0	0	0
ENSMUSG00000048874	5157	5629	5385	5619	5543	4683	5651	5218	6648	4777	6140	5118
ENSMUSG00000103783	6	7	11	7	3	3	8	5	9	2	3	4
ENSMUSG00000104315	22	24	25	17	16	8	25	27	29	19	23	18
ENSMUSG00000026064	1082	979	615	845	936	925	980	940	1265	854	863	801
ENSMUSG00000086151	0	0	0	0	0	0	0	0	0	0	0	0
ENSMUSG00000086726	0	0	0	0	0	0	0	0	0	0	0	0
ENSMUSG00000087346	0	0	0	0	0	0	0	0	0	0	0	0
ENSMUSG00000100371	0	0	0	0	0	0	0	0	0	0	0	0
ENSMUSG00000100237	0	0	0	0	0	0	0	0	0	0	0	0
ENSMUSG00000086727	0	0	0	0	0	0	0	0	0	0	0	0
ENSMUSG00000100910	0	0	0	0	0	0	0	0	0	0	0	0
ENSMUSG00000099796	0	0	0	0	0	0	1	0	0	0	0	0
ENSMUSG00000050217	0	0	0	0	0	0	0	0	0	0	0	0
ENSMUSG00000026063	0	0	0	0	0	0	0	0	0	0	0	0
ENSMUSG00000077664	0	0	0	0	0	0	0	0	0	0	0	0
ENSMUSG00000100205	0	0	0	0	0	0	0	0	0	0	0	0
ENSMUSG00000100592	0	0	0	0	0	0	0	0	0	0	0	0
ENSMUSG00000094215	0	0	0	0	0	0	0	0	0	0	0	0
ENSMUSG00000101093	0	0	0	0	0	0	0	0	0	0	0	0
ENSMUSG00000070960	1	1	0	3	1	0	1	0	4	0	2	1
ENSMUSG00000088620	0	0	0	0	0	0	0	0	0	0	0	0
ENSMUSG00000082159	0	0	0	0	0	0	0	0	0	0	0	0
ENSMUSG00000026058	0	0	0	1	0	0	0	0	0	0	0	0
ENSMUSG00000064688	0	0	0	0	0	0	0	0	0	0	0	0
ENSMUSG00000103482	0	0	0	0	0	0	0	0	0	0	0	0
ENSMUSG00000104498	0	0	0	0	0	0	0	0	0	0	0	0
ENSMUSG00000104313	0	0	0	0	0	0	0	0	0	0	0	0
ENSMUSG00000102865	0	0	0	0	0	0	0	0	0	0	0	0
ENSMUSG00000102321	0	0	0	0	0	0	0	0	0	0	0	0
ENSMUSG00000091318	0	0	0	0	0	0	0	0	0	0	0	0
ENSMUSG00000089489	0	0	0	0	0	0	0	0	0	0	0	0
ENSMUSG00000104433	0	0	0	0	0	0	0	0	0	0	0	0
ENSMUSG00000089395	0	0	0	0	0	0	0	0	0	0	0	0
ENSMUSG00000102926	0	0	0	0	0	0	0	0	0	0	0	0
ENSMUSG00000100497	0	0	0	0	0	0	0	0	0	0	0	0
ENSMUSG00000102917	0	0	0	0	0	0	0	0	0	0	0	0
ENSMUSG00000100481	0	2	0	0	0	0	0	2	0	1	0	1
ENSMUSG00000100590	0	0	0	0	0	0	0	0	0	0	0	0
ENSMUSG00000088750	0	0	0	0	0	0	0	0	0	0	0	0
ENSMUSG00000104230	0	0	0	0	0	0	0	0	0	0	0	0
ENSMUSG00000101754	0	0	0	0	0	0	0	0	0	0	0	0
ENSMUSG00000065223	0	0	0	0	0	0	0	0	0	0	0	0
ENSMUSG00000100318	0	0	0	0	0	0	0	0	0	0	0	0
ENSMUSG00000101612	2	0	0	0	0	0	0	0	0	0	0	0
ENSMUSG00000065260	0	0	0	0	0	0	0	0	0	0	0	0
ENSMUSG00000026134	406	417	381	770	1232	1019	468	489	644	901	632	433
ENSMUSG00000101682	1	0	0	1	1	0	2	2	0	2	0	0
ENSMUSG00000102714	6	2	4	9	3	3	1	2	8	5	1	2
ENSMUSG00000102093	1	0	0	2	2	0	2	1	3	0	1	0
ENSMUSG00000103746	10	14	6	5	17	17	9	10	17	18	19	8
ENSMUSG00000102198	4	0	0	0	0	1	1	0	0	0	0	0
ENSMUSG00000004768	316	420	378	388	405	306	326	336	444	280	381	267
ENSMUSG00000042215	65	103	69	178	445	368	68	151	201	249	57	58
ENSMUSG00000103072	0	0	1	0	3	1	0	0	0	6	0	0
ENSMUSG00000042197	1882	2147	1829	2016	2079	1604	1900	1876	2656	1628	1809	1713
ENSMUSG00000081402	0	1	2	5	1	3	1	2	7	3	1	1
ENSMUSG00000042182	51	30	14	85	12	22	20	12	26	27	28	28
ENSMUSG00000104416	0	1	0	0	0	0	0	0	0	0	0	0
ENSMUSG00000026131	1479	1246	1266	2012	1377	1258	903	1130	1649	1277	1108	1114
ENSMUSG00000103596	0	0	2	0	0	1	0	0	1	0	0	0
ENSMUSG00000099382	0	0	0	0	0	0	0	0	0	0	0	0
ENSMUSG00000084506	0	0	0	0	0	0	0	0	0	0	0	0
ENSMUSG00000103364	1	1	1	1	1	0	1	2	0	1	2	2
ENSMUSG00000105982	0	0	0	0	0	0	0	0	0	0	0	0
ENSMUSG00000096992	4	4	1	6	5	3	3	0	6	5	6	3
ENSMUSG00000103001	0	1	0	0	2	0	0	1	0	0	0	2
ENSMUSG00000104397	0	0	0	0	0	0	0	0	0	0	0	0
ENSMUSG00000102839	0	0	0	1	0	0	0	0	0	0	0	0
ENSMUSG00000101206	0	0	0	0	0	0	0	0	0	0	0	0
ENSMUSG00000101462	7	10	7	9	6	12	9	2	11	6	7	5
ENSMUSG00000102336	97	139	97	150	130	103	115	82	120	135	116	114
ENSMUSG00000092852	0	0	0	0	0	0	0	0	0	0	0	0
ENSMUSG00000042111	699	831	765	1048	812	808	812	624	771	837	1078	822
ENSMUSG00000101711	5	2	3	6	8	5	1	2	3	3	1	5
ENSMUSG00000026127	1976	2266	2088	2417	2482	2178	2294	1856	2382	2064	2531	2182
ENSMUSG00000026126	2233	2527	2367	2234	2010	1382	2572	1678	1983	2157	3462	1887
ENSMUSG00000100280	138	128	84	127	121	122	106	100	122	143	127	107
ENSMUSG00000101223	39	61	35	37	45	42	29	37	55	35	31	38
ENSMUSG00000026125	0	4	0	2	1	0	3	1	0	0	0	0
ENSMUSG00000101116	0	0	0	0	0	0	0	0	0	0	0	0
ENSMUSG00000026124	1	0	0	0	0	0	2	0	0	2	0	0
ENSMUSG00000101803	0	0	0	0	0	0	0	0	0	0	0	0
ENSMUSG00000037529	0	0	0	0	0	0	0	0	0	1	0	0
ENSMUSG00000045815	0	0	0	0	0	0	0	0	0	0	0	0
ENSMUSG00000045174	1	0	0	0	0	0	2	0	0	0	3	0
ENSMUSG00000100524	0	0	0	0	0	0	0	0	0	0	0	0
ENSMUSG00000102499	0	0	0	0	0	0	0	0	0	0	0	0
ENSMUSG00000103521	0	0	0	0	0	0	0	0	0	0	0	0
ENSMUSG00000104098	0	0	0	0	0	0	0	0	0	0	0	0
ENSMUSG00000037509	444	460	420	433	374	327	431	332	442	438	417	402
ENSMUSG00000102537	0	0	0	0	0	0	0	0	0	0	0	0
ENSMUSG00000102612	0	0	0	0	0	0	0	0	0	0	0	0
ENSMUSG00000104002	104	176	97	91	133	105	112	117	151	142	112	95
ENSMUSG00000037503	8431	9777	9185	9783	9458	7975	9692	7944	10261	7872	10229	8985
ENSMUSG00000104358	98	60	78	52	61	51	52	72	106	75	56	64
ENSMUSG00000026123	1843	1867	1900	2408	2048	1682	1785	1624	2094	1786	2120	1901
ENSMUSG00000103716	0	0	0	0	0	0	0	0	0	0	0	0
ENSMUSG00000103548	0	1	4	2	2	1	5	2	0	2	0	0
ENSMUSG00000103760	0	0	0	0	0	0	0	0	0	0	0	0
ENSMUSG00000103997	0	0	0	0	0	0	0	0	0	0	0	0
ENSMUSG00000077231	0	0	1	0	0	0	0	0	0	0	0	0
ENSMUSG00000104417	46	35	29	29	23	16	39	28	29	28	33	33
ENSMUSG00000064601	0	0	0	0	0	0	0	0	0	0	0	0
ENSMUSG00000101714	0	0	0	0	0	0	0	0	0	0	0	0
ENSMUSG00000102531	0	0	0	0	0	0	0	0	0	0	0	0
ENSMUSG00000103096	0	1	0	0	0	0	0	0	0	0	0	0
ENSMUSG00000102279	0	0	0	0	0	0	0	0	0	0	0	0
ENSMUSG00000103708	0	0	0	0	0	0	0	0	0	0	0	0
ENSMUSG00000104201	0	0	0	0	0	0	0	0	0	0	0	0
ENSMUSG00000102434	0	0	0	0	0	0	0	0	0	0	0	0
ENSMUSG00000045216	1126	1333	1317	1818	2428	1756	1255	1277	1512	1509	1506	1137
ENSMUSG00000104523	0	0	0	0	0	0	0	0	0	0	0	0
ENSMUSG00000102202	110	116	91	131	284	186	70	123	142	193	107	62
ENSMUSG00000037470	4129	5247	4842	6333	5939	4935	4748	4347	5716	5018	5450	4859
ENSMUSG00000098752	2	3	0	0	0	0	2	2	3	0	0	1
ENSMUSG00000047180	3574	3796	2677	3188	3042	2020	3132	3404	3497	2398	3507	2415
ENSMUSG00000037447	3676	4036	3740	3352	3255	2972	3960	3250	3851	2924	4242	3245
ENSMUSG00000102762	16	9	10	10	8	7	16	16	12	9	11	7
ENSMUSG00000010453	2294	2578	2070	2335	2606	1994	2411	2101	2832	1994	2240	2084
ENSMUSG00000098680	2	0	0	0	0	0	0	0	0	2	0	1
ENSMUSG00000037432	243	275	242	213	208	141	267	323	466	130	154	154
ENSMUSG00000001143	779	1139	838	932	756	644	887	1057	1778	527	686	619
ENSMUSG00000037408	431	437	439	614	457	465	428	429	545	336	451	394
ENSMUSG00000104316	20	18	12	12	14	13	29	21	29	15	27	13
ENSMUSG00000106081	0	0	0	0	0	0	0	0	0	0	0	0
ENSMUSG00000001138	1265	1520	1131	1253	1331	1016	1384	1416	1727	1062	1283	1094
ENSMUSG00000102845	0	0	0	0	0	0	0	0	0	0	0	0
ENSMUSG00000067653	151	207	155	128	169	131	143	125	196	106	163	137
ENSMUSG00000109510	1	3	3	4	0	2	1	2	1	1	2	7
ENSMUSG00000079610	478	624	435	461	478	416	470	445	642	416	423	445
ENSMUSG00000026121	90	78	35	123	70	50	56	37	70	70	51	71
ENSMUSG00000087589	6	3	2	3	5	2	1	3	2	1	4	4
ENSMUSG00000046337	4	2	0	8	11	9	0	7	1	2	1	2
ENSMUSG00000089906	0	0	0	0	0	0	0	0	0	1	0	0
ENSMUSG00000077939	0	0	0	0	0	0	0	0	0	0	0	0
ENSMUSG00000061518	1347	2000	1726	2377	2612	1850	1706	1500	1720	2421	2397	1299
ENSMUSG00000037351	2054	2382	2081	2319	2500	1919	2160	1834	2425	2161	2299	1947
ENSMUSG00000102416	3	0	2	1	1	0	3	0	1	4	0	1
ENSMUSG00000104237	0	0	0	0	0	0	0	0	0	0	0	4
ENSMUSG00000026117	4958	5732	5593	5214	4944	3736	5337	4430	5744	4630	5682	4788
ENSMUSG00000097291	31	32	39	24	38	12	22	37	26	38	23	18
ENSMUSG00000026116	3467	4176	3518	4640	5234	4292	3698	3838	4634	4103	4172	3592
ENSMUSG00000103016	3	0	5	1	4	1	7	0	4	7	1	1
ENSMUSG00000102930	9	8	17	14	4	12	9	7	13	9	17	7
ENSMUSG00000103159	18	8	28	15	9	11	15	5	17	15	19	10
ENSMUSG00000080054	3	2	0	1	0	1	2	0	1	4	0	2
ENSMUSG00000050122	66	54	44	53	64	37	70	34	40	52	55	64
ENSMUSG00000103603	0	0	0	0	1	0	1	0	0	2	0	2
ENSMUSG00000026114	4	3	1	4	3	5	0	3	2	4	2	1
ENSMUSG00000102231	0	0	0	0	0	0	0	0	0	0	0	0
ENSMUSG00000026113	2296	2454	1935	2482	2181	1774	2223	2122	2662	1907	2124	1916
ENSMUSG00000086064	3	4	4	5	4	3	3	2	3	5	6	7
ENSMUSG00000102879	0	1	1	2	0	1	4	2	5	3	0	2
ENSMUSG00000026112	2887	3408	3117	4217	4303	3923	3370	2983	3803	3844	4155	3548
ENSMUSG00000026111	797	952	825	993	1037	841	844	821	934	915	1125	786
ENSMUSG00000026110	1405	1584	1323	1733	1484	1176	1431	1160	1242	1507	1640	1367
ENSMUSG00000103948	12	19	14	13	15	6	8	11	6	20	11	10
ENSMUSG00000087233	8	6	5	8	6	7	2	3	2	6	5	0
ENSMUSG00000026090	30	24	28	51	24	21	22	25	33	31	36	34
ENSMUSG00000089767	4	5	4	2	4	4	4	2	1	3	3	7
ENSMUSG00000104365	0	0	0	0	0	0	0	0	0	0	0	0
ENSMUSG00000102650	0	0	0	0	0	0	0	0	0	0	0	0
ENSMUSG00000060771	158	177	129	234	174	175	173	174	162	142	193	140
ENSMUSG00000097268	0	0	0	0	1	0	2	0	0	0	0	0
ENSMUSG00000037216	121	121	126	120	130	111	123	116	144	111	131	118
ENSMUSG00000026088	911	1031	818	973	1029	880	1000	837	1072	1026	1262	922
ENSMUSG00000026087	1132	1278	1133	1421	1490	1203	1227	1137	1396	1428	1923	1117
ENSMUSG00000061584	0	1	0	0	0	1	0	0	0	0	0	0
ENSMUSG00000087374	0	0	0	0	0	0	0	0	0	0	0	0
ENSMUSG00000026085	0	0	0	0	0	0	0	0	0	0	0	0
ENSMUSG00000089141	0	0	0	0	0	0	0	0	0	0	0	0
ENSMUSG00000058407	1397	1635	1333	1722	1689	1481	1466	1289	1772	1599	1905	1556
ENSMUSG00000026083	3907	4369	4113	5088	4921	4425	4374	3667	4731	4128	5242	4181
ENSMUSG00000026082	620	662	605	730	968	741	646	670	806	770	676	709
ENSMUSG00000103804	10	4	6	9	17	8	7	9	10	7	6	21
ENSMUSG00000102716	4	1	0	0	1	0	0	0	0	3	0	4
ENSMUSG00000037138	2490	2756	2495	2219	2333	1876	2493	2083	2774	2276	2684	2218
ENSMUSG00000085391	21	19	29	21	9	11	21	28	22	20	24	18
ENSMUSG00000085280	19	21	26	11	14	10	18	13	25	14	26	16
ENSMUSG00000087131	24	25	28	31	5	9	20	19	18	15	18	10
ENSMUSG00000102984	11	3	10	2	1	0	7	2	6	7	16	4
ENSMUSG00000102541	0	0	0	0	0	1	0	0	0	0	0	0
ENSMUSG00000103531	0	0	0	0	0	0	0	0	0	0	0	0
ENSMUSG00000048814	0	4	0	3	7	11	0	0	2	2	0	0
ENSMUSG00000026080	784	949	789	819	679	661	815	565	683	673	1003	845
ENSMUSG00000103647	4	2	1	4	0	0	0	0	3	1	3	4
ENSMUSG00000102447	0	0	0	0	0	0	1	0	0	0	0	0
ENSMUSG00000067604	0	0	0	0	0	0	0	0	0	0	0	0
ENSMUSG00000026078	811	796	870	1031	923	776	869	657	982	714	1115	913
ENSMUSG00000103046	58	65	45	52	68	52	50	65	79	62	60	44
ENSMUSG00000104188	0	0	0	0	0	0	0	0	0	0	0	0
ENSMUSG00000103182	0	0	0	0	0	0	0	0	0	0	0	0
ENSMUSG00000098833	0	0	0	0	0	0	0	0	0	0	0	0
ENSMUSG00000026077	120	106	250	135	171	80	152	92	181	163	141	226
ENSMUSG00000092553	3	0	1	0	0	0	0	0	0	0	0	1
ENSMUSG00000092563	2	1	0	0	1	0	0	0	2	2	1	2
ENSMUSG00000073702	17570	19300	19076	17792	19439	13710	20064	14319	17337	18510	30712	13873
ENSMUSG00000003134	473	312	186	1046	624	587	294	338	501	474	569	351
ENSMUSG00000102607	2	0	0	1	1	3	0	0	0	0	0	0
ENSMUSG00000104827	0	0	0	0	0	0	0	0	0	0	0	0
ENSMUSG00000065629	0	0	0	0	0	0	0	0	0	0	0	0
ENSMUSG00000003135	1033	1194	1050	1218	1404	1172	1062	1003	1277	1103	1232	1029
ENSMUSG00000085894	110	140	82	115	168	129	107	109	187	159	111	118
ENSMUSG00000077704	24	16	12	13	19	16	18	21	18	14	10	17
ENSMUSG00000048234	998	1033	799	1560	1060	1124	954	884	1272	1061	1381	998
ENSMUSG00000064936	5	8	3	7	8	6	10	5	13	5	3	1
ENSMUSG00000102471	0	0	0	1	0	2	0	0	1	2	0	0
ENSMUSG00000050967	3	2	0	3	5	10	1	2	3	5	6	2
ENSMUSG00000097083	0	0	0	0	0	0	0	0	0	0	1	0
ENSMUSG00000057173	2	0	0	2	0	2	2	0	0	0	0	0
ENSMUSG00000091937	0	0	0	0	0	0	0	0	0	0	0	0
ENSMUSG00000101634	0	0	0	0	0	1	1	0	0	0	1	1
ENSMUSG00000026074	8699	9554	8941	9377	8902	7672	9783	7284	9718	7930	10872	9881
ENSMUSG00000102985	0	1	0	0	0	0	0	1	0	0	0	4
ENSMUSG00000026073	46	47	51	150	173	160	45	92	126	156	119	56
ENSMUSG00000097899	6	4	1	14	15	10	5	5	8	9	6	3
ENSMUSG00000102975	10	3	3	29	11	9	3	5	15	5	7	3
ENSMUSG00000026072	97	145	57	188	231	197	79	97	118	180	102	86
ENSMUSG00000103560	0	1	0	0	1	0	0	1	0	1	1	1
ENSMUSG00000070942	416	467	363	358	469	381	415	373	477	518	484	392
ENSMUSG00000103230	27	29	13	10	12	7	9	25	14	18	12	15
ENSMUSG00000026069	288	314	219	605	1276	987	298	422	582	697	365	373
ENSMUSG00000026070	4254	4362	4465	4243	3847	3335	3913	2802	4287	3902	4609	4686
ENSMUSG00000026068	1388	1585	1151	1887	1399	1420	1387	884	1590	1745	1595	1674
ENSMUSG00000104441	0	0	0	0	0	0	0	0	0	0	0	0
ENSMUSG00000026065	0	0	1	0	2	1	1	0	0	0	1	0
ENSMUSG00000102676	0	0	0	0	0	0	0	0	0	0	0	0
ENSMUSG00000026062	4	4	4	15	5	10	3	4	3	2	8	2
ENSMUSG00000103679	0	0	0	0	0	0	0	0	0	0	0	0
ENSMUSG00000103270	0	4	0	3	19	22	2	11	2	7	3	1
ENSMUSG00000041945	29	30	23	48	61	59	32	27	39	57	33	38
ENSMUSG00000079588	0	0	1	0	6	1	0	3	0	4	1	0
ENSMUSG00000094136	0	0	0	0	0	0	0	0	0	0	0	0
ENSMUSG00000104072	0	0	0	0	0	0	0	0	0	0	0	0
ENSMUSG00000100185	0	0	0	0	0	0	0	0	0	0	0	0
ENSMUSG00000100832	0	0	0	0	0	0	0	0	0	0	0	0
ENSMUSG00000100178	0	0	0	0	0	0	1	0	0	0	0	0
ENSMUSG00000101877	0	0	0	0	0	0	0	0	0	0	0	0
ENSMUSG00000053640	0	0	0	0	0	0	0	0	0	0	0	0
ENSMUSG00000101919	0	0	0	0	0	0	0	0	0	0	0	0
ENSMUSG00000101299	0	0	0	0	0	0	0	0	0	0	0	0
ENSMUSG00000100180	0	0	0	0	0	0	0	0	0	0	0	0
ENSMUSG00000103106	0	0	0	0	0	0	0	0	0	0	0	0
ENSMUSG00000060424	0	0	0	0	0	0	0	0	0	0	0	0
ENSMUSG00000104199	0	0	0	0	0	0	0	0	0	0	0	0
ENSMUSG00000093436	0	0	0	0	0	0	0	0	0	0	0	0
ENSMUSG00000045515	0	1	0	0	0	0	0	0	0	0	0	0
ENSMUSG00000097063	0	0	0	0	0	0	0	0	0	0	0	0
ENSMUSG00000099784	0	0	0	0	0	0	0	0	0	0	0	0
ENSMUSG00000060679	1270	1354	1231	1377	1498	1265	1306	1140	1381	1417	1546	1221
ENSMUSG00000077448	3	0	0	2	2	0	1	2	2	4	0	0
ENSMUSG00000041907	32	20	26	37	39	24	35	25	21	35	31	27
ENSMUSG00000089088	0	0	0	0	0	0	0	0	0	0	0	0
ENSMUSG00000070939	1348	1439	1338	1676	1570	1385	1442	1239	1702	1305	1474	1354
ENSMUSG00000100269	0	1	0	0	0	2	0	0	0	0	0	0
ENSMUSG00000041878	11	9	8	9	8	5	8	6	14	13	3	15
ENSMUSG00000010290	537	642	532	725	758	578	606	608	716	645	680	536
ENSMUSG00000008136	43	79	72	62	68	60	70	31	71	59	51	76
ENSMUSG00000094497	1005	1050	1034	1163	1161	960	1161	822	1119	1069	1599	920
ENSMUSG00000099576	0	0	0	1	0	0	0	0	0	0	0	0
ENSMUSG00000099694	0	0	0	0	0	0	0	0	0	0	0	0
ENSMUSG00000101923	0	0	0	0	0	0	0	0	0	0	0	0
ENSMUSG00000066877	949	1224	1162	1020	1070	800	1181	840	1109	892	1038	926
ENSMUSG00000103422	12	5	8	6	6	4	3	4	7	7	4	7
ENSMUSG00000103945	124	99	81	72	96	68	92	69	145	87	61	82
ENSMUSG00000026051	12	16	11	7	10	4	6	9	13	2	8	10
ENSMUSG00000100764	19	8	3	12	23	5	12	10	6	9	14	9
ENSMUSG00000100635	9	2	4	11	8	7	3	8	5	6	10	3
ENSMUSG00000100480	10	7	11	12	5	10	16	4	10	6	9	17
ENSMUSG00000057363	376	359	372	681	603	508	424	312	419	552	529	449
ENSMUSG00000090243	5	1	3	3	3	1	1	2	6	3	0	4
ENSMUSG00000100701	7	1	12	11	3	6	3	4	1	3	8	3
ENSMUSG00000101395	0	0	0	0	0	0	0	0	0	0	0	0
ENSMUSG00000088848	0	0	0	0	0	0	0	0	0	0	0	0
ENSMUSG00000095757	0	0	0	0	0	0	0	0	0	0	0	0
ENSMUSG00000041763	3819	3896	3735	4465	4376	3650	4102	3438	4828	3595	4233	4051
ENSMUSG00000047343	27	26	31	23	13	21	31	24	28	22	22	20
ENSMUSG00000090106	1	1	2	0	0	0	1	0	0	2	0	0
ENSMUSG00000091844	47	46	25	39	24	26	34	39	20	14	45	38
ENSMUSG00000026049	357	406	295	469	573	480	450	418	472	454	436	278
ENSMUSG00000101104	0	0	0	0	0	0	0	0	0	0	0	0
ENSMUSG00000026047	168	188	158	356	423	352	164	199	247	332	202	208
ENSMUSG00000041684	284	271	258	354	337	249	353	262	315	307	279	327
ENSMUSG00000026048	990	1165	919	1042	1142	868	1066	997	1338	897	1055	970
ENSMUSG00000046828	0	0	0	0	0	0	0	0	0	0	0	0
ENSMUSG00000089703	0	0	0	0	0	0	0	0	0	0	0	0
ENSMUSG00000100966	0	0	0	0	0	0	0	0	0	0	0	0
ENSMUSG00000100769	0	0	0	0	0	0	0	0	0	0	0	0
ENSMUSG00000101567	0	0	0	1	1	0	0	1	0	0	1	0
ENSMUSG00000056870	3	4	1	6	1	7	1	3	4	5	1	3
ENSMUSG00000102319	0	0	0	0	0	0	0	0	0	0	0	0
ENSMUSG00000089877	0	0	0	0	0	0	0	0	0	0	0	0
ENSMUSG00000101701	0	0	0	0	0	0	0	0	0	0	0	0
ENSMUSG00000103071	0	0	0	0	0	0	0	0	1	0	0	0
ENSMUSG00000100434	0	0	0	0	0	0	0	0	0	0	0	0
ENSMUSG00000100013	0	0	0	0	0	0	0	0	0	0	0	0
ENSMUSG00000101251	0	0	0	0	0	0	0	0	0	0	0	0
ENSMUSG00000101937	0	0	0	0	0	0	0	0	0	0	0	0
ENSMUSG00000026043	4	7	4	10	6	5	1	2	5	0	5	9
ENSMUSG00000105211	0	0	0	0	0	0	0	0	0	0	0	0
ENSMUSG00000026042	1	0	2	1	1	3	0	0	3	0	4	1
ENSMUSG00000104476	0	0	0	0	0	0	0	1	0	0	0	0
ENSMUSG00000100218	0	0	0	0	0	0	0	0	0	0	0	0
ENSMUSG00000100361	0	0	0	0	0	0	0	0	0	0	0	0
ENSMUSG00000100894	0	0	0	0	0	1	0	0	0	0	1	0
ENSMUSG00000095121	0	0	0	0	0	0	0	0	0	0	0	0
ENSMUSG00000065255	0	0	0	0	0	0	0	0	0	0	0	0
ENSMUSG00000100843	0	0	0	0	0	0	0	0	0	0	0	0
ENSMUSG00000087764	0	0	0	0	0	0	0	0	0	0	0	0
ENSMUSG00000025995	1432	1652	1271	1659	1960	1659	1534	1393	1714	1595	1746	1504
ENSMUSG00000099850	1	0	1	3	1	0	2	1	0	3	2	0
ENSMUSG00000084817	44	41	30	38	36	14	32	15	32	26	57	29
ENSMUSG00000098549	0	0	0	0	0	1	0	0	0	0	0	0
ENSMUSG00000099381	3	5	0	3	1	0	0	1	5	0	1	3
ENSMUSG00000025993	2993	2204	921	5684	1771	2910	1247	1780	3304	2419	2651	1352
ENSMUSG00000099946	0	0	0	0	0	0	0	0	0	0	0	0
ENSMUSG00000070896	0	0	0	0	0	0	1	2	0	0	0	1
ENSMUSG00000090682	0	0	0	0	0	0	0	0	0	0	0	0
ENSMUSG00000044457	0	0	0	0	0	0	0	0	0	0	0	0
ENSMUSG00000099432	0	0	0	0	1	0	0	0	0	0	0	0
ENSMUSG00000041144	1	0	0	0	0	0	0	0	0	0	0	1
ENSMUSG00000101262	2	0	1	1	0	0	1	1	1	2	2	1
ENSMUSG00000101337	4	5	4	3	3	2	4	5	4	3	5	2
ENSMUSG00000025986	807	872	758	1048	892	811	764	788	917	757	1024	949
ENSMUSG00000100213	46	70	34	45	69	35	53	72	43	37	40	27
ENSMUSG00000103129	0	0	0	0	0	0	0	0	0	1	0	1
ENSMUSG00000100160	12	13	7	8	11	6	10	8	10	16	12	6
ENSMUSG00000101921	0	0	0	0	0	0	0	0	0	0	0	0
ENSMUSG00000101447	0	0	0	0	0	0	0	0	0	0	0	0
ENSMUSG00000081185	2	0	0	0	0	0	0	0	0	0	0	1
ENSMUSG00000103246	0	0	0	0	0	0	0	0	0	0	0	0
ENSMUSG00000098876	0	0	0	0	0	0	0	0	0	0	0	0
ENSMUSG00000100530	0	0	0	0	0	0	0	0	0	0	0	0
ENSMUSG00000104067	0	0	0	0	0	0	0	0	0	0	0	0
ENSMUSG00000100033	2	3	6	6	3	2	2	1	2	3	5	1
ENSMUSG00000094968	0	0	0	0	0	0	0	0	0	0	0	0
ENSMUSG00000088017	0	0	0	0	0	0	0	0	0	0	0	0
ENSMUSG00000101996	0	0	0	0	0	0	0	0	0	0	0	0
ENSMUSG00000096973	0	0	0	0	0	0	0	0	0	0	0	0
ENSMUSG00000064943	0	0	0	0	0	0	0	0	0	0	0	0
ENSMUSG00000100866	0	0	0	0	0	0	0	0	0	0	0	0
ENSMUSG00000101721	0	0	0	0	0	0	0	0	0	0	0	0
ENSMUSG00000099376	0	0	0	0	0	0	0	0	0	0	0	0
ENSMUSG00000097883	0	0	0	0	0	0	0	0	0	0	0	0
ENSMUSG00000092790	0	0	0	0	0	0	0	0	0	0	0	0
ENSMUSG00000099698	0	0	0	0	0	0	0	0	0	0	0	0
ENSMUSG00000099454	0	0	0	0	0	0	0	0	0	0	0	0
ENSMUSG00000051616	0	0	0	0	0	0	0	0	0	0	0	0
ENSMUSG00000099627	0	0	0	0	0	0	0	0	0	0	0	0
ENSMUSG00000099577	0	0	0	0	0	0	0	0	0	0	0	0
ENSMUSG00000099882	0	0	0	0	0	0	0	0	0	0	0	0
ENSMUSG00000101760	0	0	0	0	0	0	0	0	0	0	0	0
ENSMUSG00000099608	0	0	0	0	0	0	0	0	0	0	0	0
ENSMUSG00000099864	0	0	0	0	0	0	0	0	0	0	0	0
ENSMUSG00000098249	0	0	0	0	0	0	0	0	0	0	0	0
ENSMUSG00000100451	0	0	0	0	0	0	0	0	0	0	0	0
ENSMUSG00000099941	0	0	0	0	0	0	0	0	0	0	0	0
ENSMUSG00000084531	0	0	0	0	0	0	0	0	0	0	0	0
ENSMUSG00000100816	0	0	0	0	0	0	0	0	0	0	0	0
ENSMUSG00000026109	0	4	0	0	2	1	0	0	0	0	0	0
ENSMUSG00000100671	0	0	0	0	0	0	0	0	0	0	0	0
ENSMUSG00000092906	0	0	0	0	0	0	0	0	0	0	0	0
ENSMUSG00000101242	0	0	0	0	0	0	0	0	0	0	0	0
ENSMUSG00000099924	0	0	0	0	0	0	0	0	0	0	0	0
ENSMUSG00000099625	0	0	0	0	0	0	0	0	0	0	0	0
ENSMUSG00000101799	0	0	0	0	0	0	0	0	0	0	0	0
ENSMUSG00000045954	32	38	21	89	82	57	61	41	56	45	58	41
ENSMUSG00000099741	0	0	0	0	0	0	0	0	0	0	0	0
ENSMUSG00000101702	0	0	1	1	3	0	0	1	1	1	2	1
ENSMUSG00000026107	1851	1901	1621	2142	1639	1786	1640	1497	1892	1873	2496	2053
ENSMUSG00000099413	3	3	3	15	6	4	9	1	3	7	11	9
ENSMUSG00000103424	0	1	0	0	2	1	0	0	0	1	0	1
ENSMUSG00000101741	0	0	0	0	1	0	0	0	0	0	0	0
ENSMUSG00000018417	10	12	7	45	24	22	6	17	21	15	27	17
ENSMUSG00000101724	0	0	0	0	0	0	0	0	0	0	0	0
ENSMUSG00000100313	0	0	0	0	0	0	0	0	0	0	0	0
ENSMUSG00000100696	0	0	0	0	0	0	0	0	0	0	0	0
ENSMUSG00000099135	0	0	0	0	0	0	0	0	0	0	0	0
ENSMUSG00000072324	6	0	13	2	0	0	0	4	0	0	0	2
ENSMUSG00000062939	2413	2766	2383	2341	2332	1733	2704	2526	2867	1912	3023	2584
ENSMUSG00000101628	64	51	40	40	39	31	45	33	56	48	29	43
ENSMUSG00000078291	15	10	15	6	7	9	11	13	9	11	6	13
ENSMUSG00000109599	129	139	96	119	92	91	125	144	121	85	107	87
ENSMUSG00000026104	10573	11732	10809	11370	11066	8132	11245	8579	12980	10631	13479	10261
ENSMUSG00000099569	42	36	23	24	30	20	20	26	38	44	19	23
ENSMUSG00000026103	6140	6060	5601	6659	6995	5990	6166	5439	7028	6393	6815	6393
ENSMUSG00000099648	0	0	0	0	0	0	0	0	0	0	0	0
ENSMUSG00000065192	0	0	0	1	0	0	0	0	0	0	0	0
ENSMUSG00000002881	2455	2464	2804	3455	2745	2405	2760	2094	2722	2333	3240	2936
ENSMUSG00000097833	26	17	18	12	9	6	9	15	18	17	20	10
ENSMUSG00000101501	22	17	12	13	7	2	6	7	20	12	14	14
ENSMUSG00000100120	8	12	7	6	9	7	4	2	15	12	9	7
ENSMUSG00000099878	1	1	2	1	1	0	0	1	0	0	0	0
ENSMUSG00000100007	0	0	1	0	1	1	0	0	0	1	1	2
ENSMUSG00000043015	1719	1704	1334	1508	1616	1249	1575	1595	1808	1825	1751	1619
ENSMUSG00000103630	18	14	30	18	13	10	28	16	18	10	24	16
ENSMUSG00000041439	1344	1392	1493	1638	1442	1228	1583	1343	1791	1242	1811	1545
ENSMUSG00000100302	2	3	3	1	3	2	3	2	2	7	4	1
ENSMUSG00000100230	0	0	0	0	0	0	0	0	0	0	1	0
ENSMUSG00000026102	2298	2492	1946	2104	1929	1594	2187	1881	2459	2058	2464	2151
ENSMUSG00000041426	443	513	452	537	640	565	512	408	516	641	598	461
ENSMUSG00000089802	0	3	2	1	0	3	2	2	1	2	1	1
ENSMUSG00000043629	67	50	67	74	117	61	38	70	71	94	84	47
ENSMUSG00000026100	0	0	0	0	0	0	0	0	0	0	1	0
ENSMUSG00000089334	0	0	0	0	0	0	0	0	0	0	0	0
ENSMUSG00000060715	7	3	5	4	4	1	1	3	1	2	5	0
ENSMUSG00000026098	423	413	344	460	483	365	422	345	439	469	525	373
ENSMUSG00000100763	16	2	2	8	5	5	7	1	6	7	12	4
ENSMUSG00000026097	725	821	733	766	880	708	756	715	983	652	976	768
ENSMUSG00000100679	8	2	7	8	16	8	5	4	6	3	1	4
ENSMUSG00000026096	315	361	271	326	572	444	336	332	443	461	340	337
ENSMUSG00000099913	10	13	12	8	7	10	11	14	13	13	11	10
ENSMUSG00000101838	0	2	0	0	2	5	3	1	0	2	3	0
ENSMUSG00000026095	403	380	344	466	509	386	384	347	471	420	538	443
ENSMUSG00000100267	0	0	0	0	0	0	0	0	0	0	0	0
ENSMUSG00000099450	0	0	0	0	0	0	0	0	0	0	0	0
ENSMUSG00000100069	0	0	0	0	0	0	0	0	0	0	0	0
ENSMUSG00000096141	39	22	32	21	49	25	15	27	24	39	26	29
ENSMUSG00000092657	0	0	0	0	0	0	0	0	0	0	0	0
ENSMUSG00000026094	13816	12480	12536	12412	10858	9992	12575	10422	13728	10671	19024	14112
ENSMUSG00000102405	2	1	0	1	1	1	0	0	0	1	1	0
ENSMUSG00000042807	29	33	18	42	27	24	29	16	29	27	45	25
ENSMUSG00000098443	0	0	0	0	0	0	0	0	0	0	1	0
ENSMUSG00000087949	0	0	0	0	0	0	0	0	0	0	0	0
ENSMUSG00000102868	1	0	0	0	0	0	0	0	0	0	0	0
ENSMUSG00000094013	0	0	0	0	0	0	0	0	0	0	0	0
ENSMUSG00000025983	5	6	2	17	5	8	12	6	6	13	6	8
ENSMUSG00000041303	878	835	676	934	912	770	812	813	903	907	1019	901
ENSMUSG00000109809	0	0	0	0	0	0	0	0	0	1	0	0
ENSMUSG00000073678	1282	1190	843	1131	1057	711	1065	1021	1385	893	1129	1099
ENSMUSG00000104136	14	7	14	12	3	3	6	5	15	2	9	14
ENSMUSG00000101130	1	0	0	0	0	0	0	0	0	0	0	0
ENSMUSG00000052331	11500	11834	10353	10969	9300	8117	12684	9456	12519	9504	12683	11604
ENSMUSG00000101674	54	49	45	52	32	23	48	26	28	34	41	27
ENSMUSG00000102503	41	36	34	29	18	19	28	32	37	23	37	31
ENSMUSG00000089245	3	1	4	6	4	1	4	6	2	1	3	1
ENSMUSG00000102642	60	31	62	51	10	17	28	21	39	38	48	32
ENSMUSG00000025982	24716	27877	22227	25128	27119	22509	26348	23921	30490	23386	25131	26442
ENSMUSG00000103030	3	0	1	3	3	1	2	2	0	4	0	0
ENSMUSG00000025981	382	360	367	370	478	412	332	310	407	357	485	365
ENSMUSG00000101122	9	10	2	13	9	29	10	7	14	19	15	13
ENSMUSG00000025980	4659	6528	6124	6911	11404	9436	5721	6344	9459	8259	5611	5200
ENSMUSG00000073676	2310	3020	3117	2891	3765	2908	2580	2648	3955	3396	3640	1975
ENSMUSG00000100736	4	0	1	0	1	0	1	0	0	2	1	0
ENSMUSG00000089670	2	2	6	2	1	0	4	2	0	2	0	2
ENSMUSG00000025979	1292	1238	1339	1456	1372	1090	1364	1049	1419	1102	1605	1255
ENSMUSG00000061863	14	8	13	8	6	9	10	11	14	11	13	16
ENSMUSG00000025978	230	246	224	184	169	141	262	203	261	181	282	199
ENSMUSG00000097649	2	0	0	0	1	0	0	1	1	3	3	1
ENSMUSG00000046994	1127	1234	1009	1031	1184	963	1070	1016	1223	1194	1168	1037
ENSMUSG00000025977	77	60	72	51	65	42	63	53	51	69	70	73
ENSMUSG00000100215	1	7	4	2	1	3	5	2	4	4	0	1
ENSMUSG00000101945	0	0	0	0	0	0	0	0	0	0	0	0
ENSMUSG00000101085	0	0	0	0	0	0	0	0	0	0	0	1
ENSMUSG00000038349	132	156	144	169	163	137	117	142	174	138	190	136
ENSMUSG00000102145	8	4	7	5	5	5	9	1	6	7	6	8
ENSMUSG00000100309	0	0	0	0	0	0	0	0	0	0	0	0
ENSMUSG00000102831	1	0	0	0	0	0	0	2	0	1	0	0
ENSMUSG00000099950	0	0	0	0	0	0	0	0	0	0	0	0
ENSMUSG00000102491	0	0	0	0	0	0	0	0	0	0	0	0
ENSMUSG00000100372	0	0	0	0	0	0	0	0	0	0	0	0
ENSMUSG00000100944	1	0	1	1	1	0	0	0	0	0	2	0
ENSMUSG00000101332	0	0	0	0	0	0	0	0	0	0	0	0
ENSMUSG00000045336	0	0	0	0	0	0	0	0	0	0	0	0
ENSMUSG00000038331	12	4	2	19	8	10	3	5	6	7	4	8
ENSMUSG00000087022	2	1	0	1	0	2	1	2	0	0	0	0
ENSMUSG00000104310	0	0	0	0	0	0	0	0	0	0	0	0
ENSMUSG00000094128	0	0	0	0	0	0	0	0	0	0	0	0
ENSMUSG00000099945	0	0	0	0	0	0	0	0	0	0	0	0
ENSMUSG00000101429	0	0	0	0	0	0	0	0	0	0	0	0
ENSMUSG00000101129	0	1	0	0	0	0	0	0	0	0	0	0
ENSMUSG00000097519	21	13	12	31	68	40	16	29	18	39	23	16
ENSMUSG00000038323	323	398	282	451	465	390	366	392	465	362	364	366
ENSMUSG00000048495	214	220	180	262	246	197	248	250	243	244	264	225
ENSMUSG00000025971	232	252	223	296	351	311	283	249	299	300	298	280
ENSMUSG00000077776	0	0	0	0	0	0	0	0	0	0	0	0
ENSMUSG00000088353	0	0	0	0	0	0	0	0	0	0	0	0
ENSMUSG00000101826	0	0	0	0	0	0	0	0	0	0	0	0
ENSMUSG00000102685	0	0	0	0	0	0	0	0	0	0	0	0
ENSMUSG00000101151	0	0	0	0	0	0	0	0	0	0	0	0
ENSMUSG00000038305	32	29	14	17	19	14	24	21	13	37	40	27
ENSMUSG00000091283	1	0	0	0	0	0	0	0	0	0	0	0
ENSMUSG00000054770	1103	1214	825	977	1004	744	1004	1044	1187	1092	1004	979
ENSMUSG00000026039	60	74	54	245	231	207	65	84	120	198	83	106
ENSMUSG00000063558	0	1	0	1	1	1	2	0	2	3	0	0
ENSMUSG00000064294	0	0	0	2	0	1	1	2	2	0	1	0
ENSMUSG00000089275	0	0	0	0	0	0	0	0	0	0	0	0
ENSMUSG00000038242	1	6	0	6	13	27	3	13	5	8	1	0
ENSMUSG00000089822	2	2	0	2	0	0	2	1	0	1	1	1
ENSMUSG00000079554	10	7	3	13	8	7	2	2	3	9	7	8
ENSMUSG00000103839	99	78	63	89	77	74	88	80	59	109	113	77
ENSMUSG00000051223	7856	7699	7983	9576	9880	8696	8639	6745	9401	8324	10903	9247
ENSMUSG00000026034	10324	12961	8977	11473	12548	8660	11182	11872	14741	9792	10047	9169
ENSMUSG00000026035	509	581	571	628	716	588	548	495	603	690	686	542
ENSMUSG00000026036	502	559	477	598	645	570	534	458	580	616	641	540
ENSMUSG00000026037	1023	1126	895	1320	2124	1706	1037	1120	1336	1552	1269	1047
ENSMUSG00000094245	10	10	8	7	17	15	6	14	16	16	7	17
ENSMUSG00000085054	29	27	19	28	30	20	38	21	25	44	31	29
ENSMUSG00000038174	884	723	777	1045	839	802	799	712	915	879	940	854
ENSMUSG00000026032	670	870	643	924	966	767	761	643	786	879	1054	621
ENSMUSG00000100202	0	0	0	0	0	0	0	0	0	0	0	0
ENSMUSG00000099490	0	0	0	0	0	0	0	0	0	0	0	0
ENSMUSG00000059647	1	0	1	5	0	2	1	2	2	2	1	2
ENSMUSG00000047528	8	6	9	12	3	9	6	5	6	13	15	8
ENSMUSG00000102059	221	242	155	222	192	148	217	198	172	327	244	201
ENSMUSG00000101046	0	0	0	0	0	0	0	0	0	0	0	0
ENSMUSG00000026031	5350	5454	4586	4954	4696	3822	4671	4407	5959	3963	5153	4621
ENSMUSG00000100236	0	0	0	0	0	0	0	1	0	2	0	1
ENSMUSG00000026029	3353	3695	3035	4132	3403	2934	3621	2795	3740	3314	4360	3551
ENSMUSG00000102719	139	99	104	127	104	89	104	113	168	99	116	94
ENSMUSG00000099719	22	4	19	8	9	12	6	7	33	15	16	15
ENSMUSG00000026028	2733	2904	2828	5166	6300	4327	3087	3019	3863	3803	4298	3294
ENSMUSG00000026027	445	497	378	778	1044	716	471	552	666	613	664	467
ENSMUSG00000047383	0	0	0	0	0	0	2	2	2	1	1	0
ENSMUSG00000099752	0	0	0	0	0	0	0	0	0	0	0	0
ENSMUSG00000072295	1	0	0	0	0	0	0	0	1	3	2	0
ENSMUSG00000077616	0	0	0	0	0	0	0	0	0	0	0	0
ENSMUSG00000038079	116	124	113	144	146	127	161	137	151	138	175	140
ENSMUSG00000097573	5	13	7	11	10	4	12	14	7	17	18	8
ENSMUSG00000079550	9	9	2	8	4	10	4	9	8	8	9	4
ENSMUSG00000101586	7	7	13	11	15	8	7	11	13	14	7	9
ENSMUSG00000099563	0	0	0	1	1	0	0	0	0	0	0	0
ENSMUSG00000026024	523	624	464	705	653	504	576	592	672	561	549	511
ENSMUSG00000026023	0	0	0	4	0	0	0	0	0	1	0	0
ENSMUSG00000099922	0	0	0	0	0	0	0	0	0	0	0	0
ENSMUSG00000104502	0	0	0	0	0	0	0	0	0	0	0	0
ENSMUSG00000041075	49	80	32	118	224	205	32	120	113	213	70	53
ENSMUSG00000097819	2	0	1	1	8	3	1	2	5	4	1	0
ENSMUSG00000047361	9	8	6	19	10	10	11	7	15	7	20	13
ENSMUSG00000099811	0	0	0	0	0	0	0	0	0	0	0	0
ENSMUSG00000101409	0	0	0	0	0	0	0	0	0	0	0	0
ENSMUSG00000026021	1929	1964	2027	2466	2465	2048	2024	1737	2288	1988	2899	2012
ENSMUSG00000089276	0	0	0	0	1	0	0	0	0	0	0	0
ENSMUSG00000103821	99	66	41	55	73	65	51	74	82	62	36	48
ENSMUSG00000101400	2	2	0	3	3	8	1	3	4	8	2	0
ENSMUSG00000026020	2365	2577	2676	3376	3835	3504	2662	2340	2764	3314	3547	2613
ENSMUSG00000077345	7	5	5	4	5	7	3	3	8	7	0	1
ENSMUSG00000077358	0	0	0	0	0	0	0	0	0	0	0	0
ENSMUSG00000089512	10	13	6	7	11	18	9	9	12	12	12	14
ENSMUSG00000089093	0	0	0	0	2	1	2	2	1	1	4	1
ENSMUSG00000067336	353	326	336	910	495	545	408	334	444	443	554	473
ENSMUSG00000104052	0	0	0	1	3	2	2	0	0	2	0	1
ENSMUSG00000103131	0	0	0	2	1	0	1	0	0	0	0	0
ENSMUSG00000041040	2217	2481	2282	2693	2887	2228	2705	2489	3035	2388	2738	2360
ENSMUSG00000103696	34	9	11	15	22	13	17	27	26	16	14	11
ENSMUSG00000100901	2	2	6	8	1	3	1	7	4	5	2	1
ENSMUSG00000026018	47	45	41	76	92	47	36	65	70	78	52	40
ENSMUSG00000026019	900	1159	826	1153	1568	1245	1040	1119	1386	1238	935	891
ENSMUSG00000026017	285	270	168	285	297	213	224	311	329	318	276	314
ENSMUSG00000082609	1	2	0	1	0	1	0	1	4	3	0	0
ENSMUSG00000073664	1187	1032	1103	1133	886	784	1024	934	1295	785	1091	1017
ENSMUSG00000100516	0	0	0	0	0	0	0	0	0	0	0	0
ENSMUSG00000049439	311	294	279	462	551	514	274	317	434	469	401	376
ENSMUSG00000103822	1	6	0	2	3	1	0	3	2	2	5	0
ENSMUSG00000026782	447	493	408	608	574	502	383	374	526	507	449	510
ENSMUSG00000026014	355	284	266	553	397	357	284	314	444	410	362	371
ENSMUSG00000081562	0	2	0	2	7	1	2	4	0	2	1	0
ENSMUSG00000084400	0	0	0	1	0	0	0	0	0	1	0	2
ENSMUSG00000082160	0	0	0	0	0	0	0	0	0	0	0	0
ENSMUSG00000103215	0	0	0	0	0	0	0	0	0	0	0	0
ENSMUSG00000088973	0	0	0	0	0	0	0	0	0	0	0	0
ENSMUSG00000084151	0	0	0	0	0	0	0	0	0	0	0	0
ENSMUSG00000101188	73	66	92	99	110	84	70	58	81	83	110	74
ENSMUSG00000026012	6871	7869	6350	5767	7539	4622	8089	6966	7690	5373	6115	5999
ENSMUSG00000086795	51	76	32	50	82	52	64	59	74	53	48	44
ENSMUSG00000085965	30	29	15	11	14	14	17	20	17	15	17	21
ENSMUSG00000104069	81	127	56	71	117	69	88	102	110	71	66	80
ENSMUSG00000083118	11	4	6	8	5	6	5	5	11	4	5	8
ENSMUSG00000083355	0	0	0	0	0	1	0	0	0	0	0	1
ENSMUSG00000102549	4	0	0	1	3	3	1	0	0	2	0	5
ENSMUSG00000026011	2323	1434	1084	1638	2285	2026	1280	1580	2168	1760	1321	1468
ENSMUSG00000081382	13	15	11	7	5	8	6	1	3	10	16	2
ENSMUSG00000080800	0	1	0	0	1	0	0	0	0	1	0	0
ENSMUSG00000026009	2818	2720	2386	2643	3096	2292	2513	2262	3171	2289	2757	2365
ENSMUSG00000102561	41	30	22	17	32	19	23	15	38	26	17	21
ENSMUSG00000082804	0	0	0	1	0	0	0	0	0	0	3	0
ENSMUSG00000082661	0	0	0	0	0	0	0	0	0	0	0	0
ENSMUSG00000080785	0	0	0	0	0	0	0	0	0	0	0	0
ENSMUSG00000100893	0	0	0	0	0	0	0	0	0	0	0	0
ENSMUSG00000085248	0	0	0	0	0	0	0	0	0	0	0	0
ENSMUSG00000085447	0	0	0	0	1	0	0	0	1	0	0	0
ENSMUSG00000086408	0	0	0	0	0	0	0	0	0	0	0	0
ENSMUSG00000089546	0	0	0	0	0	0	0	0	0	0	0	0
ENSMUSG00000100965	0	0	0	0	0	0	0	0	0	0	0	0
ENSMUSG00000102168	0	0	0	0	0	0	0	0	0	0	0	0
ENSMUSG00000100381	0	0	0	0	0	0	0	0	0	0	0	0
ENSMUSG00000086009	0	0	0	0	0	0	0	0	0	0	0	0
ENSMUSG00000052062	12	30	14	42	27	40	26	25	36	46	33	12
ENSMUSG00000103656	0	0	0	0	1	1	0	0	0	0	0	0
ENSMUSG00000104402	1	1	0	0	0	0	0	0	0	1	0	0
ENSMUSG00000104081	0	0	0	0	0	0	0	0	0	0	0	0
ENSMUSG00000085842	0	0	0	0	0	0	0	0	0	0	0	0
ENSMUSG00000103002	0	0	0	0	0	0	0	0	0	0	0	0
ENSMUSG00000100344	0	0	0	0	0	0	0	0	0	0	0	0
ENSMUSG00000101509	0	0	0	0	0	0	0	0	0	0	0	0
ENSMUSG00000085019	0	0	0	0	0	0	0	0	0	0	0	0
ENSMUSG00000102359	0	0	0	0	0	0	0	0	0	0	0	0
ENSMUSG00000085400	0	0	0	0	0	0	0	0	0	0	0	0
ENSMUSG00000100750	3	1	3	5	3	0	2	1	0	1	1	5
ENSMUSG00000081950	0	0	0	0	0	0	0	0	0	0	0	0
ENSMUSG00000084333	0	1	3	2	4	1	0	0	0	0	2	1
ENSMUSG00000025969	277	258	450	389	237	239	246	124	229	229	413	424
ENSMUSG00000100811	0	0	0	0	0	0	0	0	0	0	0	0
ENSMUSG00000103032	1	1	0	0	0	0	0	0	0	3	0	0
ENSMUSG00000100426	2	3	4	3	2	0	6	4	9	3	5	4
ENSMUSG00000040865	4247	4348	3853	3839	3731	3065	3892	3518	4944	3146	3707	3379
ENSMUSG00000104991	0	0	0	0	0	0	0	0	0	0	0	0
ENSMUSG00000088953	0	0	0	0	0	0	0	0	0	0	0	0
ENSMUSG00000081617	0	0	0	0	0	0	0	0	0	0	0	0
ENSMUSG00000081429	1	4	1	0	0	2	1	2	2	5	1	1
ENSMUSG00000084799	101	128	77	115	135	87	92	106	131	131	76	71
ENSMUSG00000101599	253	250	154	310	314	244	181	252	334	324	227	204
ENSMUSG00000025968	2228	2318	2074	2746	3389	2950	2335	2265	2636	2990	2906	2460
ENSMUSG00000077884	2	3	0	1	0	1	0	0	3	2	1	1
ENSMUSG00000025967	14845	16881	17828	17063	18287	13910	18838	13282	16133	16877	25791	14228
ENSMUSG00000098850	0	0	0	0	0	0	0	0	0	0	0	0
ENSMUSG00000064612	18	21	25	20	33	18	27	17	25	27	18	15
ENSMUSG00000105060	0	0	0	0	0	0	0	0	0	0	0	0
ENSMUSG00000064602	42	52	39	51	48	50	37	45	59	35	45	48
ENSMUSG00000046856	0	0	0	1	0	0	0	0	0	1	1	0
ENSMUSG00000094290	0	0	0	0	0	0	0	0	0	0	0	0
ENSMUSG00000086730	0	0	0	0	0	0	0	0	0	0	0	0
ENSMUSG00000102536	0	0	0	0	0	0	0	0	0	0	0	0
ENSMUSG00000087561	0	0	0	0	0	0	0	0	0	0	0	0
ENSMUSG00000092705	0	0	0	0	0	0	0	0	0	0	0	0
ENSMUSG00000027520	0	2	0	0	0	0	0	0	3	1	0	0
ENSMUSG00000094214	0	0	0	0	0	0	0	0	0	0	0	0
ENSMUSG00000083039	0	0	0	0	0	0	0	0	0	0	0	0
ENSMUSG00000081643	5	3	7	4	3	3	2	0	2	2	2	5
ENSMUSG00000025964	339	208	120	469	380	448	133	245	368	240	344	200
ENSMUSG00000087823	1	2	0	1	4	4	0	0	1	0	0	2
ENSMUSG00000069085	0	0	0	0	0	0	0	0	0	0	0	0
ENSMUSG00000083066	0	0	0	0	0	0	0	0	0	0	0	0
ENSMUSG00000025963	0	0	0	0	0	0	0	0	0	0	0	0
ENSMUSG00000025962	528	631	493	655	801	755	535	521	708	680	553	562
ENSMUSG00000025961	1	3	3	4	0	4	1	1	1	4	8	1
ENSMUSG00000080817	0	0	0	0	0	0	0	0	0	0	0	0
ENSMUSG00000082373	0	0	0	0	0	0	0	0	0	0	0	0
ENSMUSG00000044689	0	0	0	0	0	0	0	0	0	1	0	1
ENSMUSG00000025959	1218	1283	1066	1015	957	838	1151	929	1055	1045	1462	1168
ENSMUSG00000097272	0	0	0	0	0	0	0	0	0	0	0	0
ENSMUSG00000098487	1	0	0	0	0	0	0	0	0	0	0	0
ENSMUSG00000086836	5	3	3	4	2	1	3	2	3	5	8	2
ENSMUSG00000086721	0	0	0	3	1	0	3	0	0	0	0	0
ENSMUSG00000101895	2	0	0	0	1	0	0	0	2	0	2	1
ENSMUSG00000093228	0	0	0	0	0	0	0	0	0	0	0	0
ENSMUSG00000099658	0	0	0	0	0	0	0	1	0	0	0	0
ENSMUSG00000025958	4591	4773	4352	4976	4807	4027	4578	3986	5138	3674	5120	4296
ENSMUSG00000025956	350	394	372	429	361	308	362	320	356	365	515	384
ENSMUSG00000101832	3	5	2	3	3	2	4	1	2	0	3	2
ENSMUSG00000100437	0	0	0	1	0	0	0	0	0	0	0	0
ENSMUSG00000087213	52	42	51	110	87	93	62	38	48	73	80	49
ENSMUSG00000070871	346	276	294	327	259	314	312	261	299	267	388	327
ENSMUSG00000045005	187	267	224	210	238	204	228	220	216	218	253	175
ENSMUSG00000102140	4	5	4	4	3	0	5	5	6	7	5	3
ENSMUSG00000051344	799	654	614	1039	734	730	591	561	701	623	919	649
ENSMUSG00000097264	0	0	0	0	0	1	0	0	1	0	0	0
ENSMUSG00000084416	107	105	115	114	120	105	115	95	133	84	151	90
ENSMUSG00000077471	0	0	0	0	0	0	0	0	0	0	0	0
ENSMUSG00000025955	0	0	0	0	0	0	0	0	0	0	0	0
ENSMUSG00000090042	0	0	0	0	0	0	0	0	0	0	0	0
ENSMUSG00000070870	0	0	0	0	0	0	0	0	0	0	0	0
ENSMUSG00000067299	0	0	0	0	0	0	0	0	0	0	0	0
ENSMUSG00000025952	0	0	0	0	0	0	0	0	0	0	0	0
ENSMUSG00000073658	0	0	0	0	1	0	1	0	0	0	0	0
ENSMUSG00000100774	0	0	0	0	0	0	0	0	0	0	0	0
ENSMUSG00000044429	0	0	0	0	0	0	0	0	1	0	0	0
ENSMUSG00000100846	0	0	0	0	0	0	0	0	0	0	0	0
ENSMUSG00000044816	0	0	0	1	1	0	0	0	0	0	2	0
ENSMUSG00000025950	354	371	322	1364	495	632	479	276	645	561	725	637
ENSMUSG00000025949	1810	1994	1465	2086	2019	1706	1785	1625	2236	1615	1928	1678
ENSMUSG00000025946	0	0	1	0	0	0	0	0	0	0	0	0
ENSMUSG00000100503	0	0	0	0	0	0	0	0	0	0	0	0
ENSMUSG00000100504	0	0	0	0	0	0	0	0	1	0	0	0
ENSMUSG00000099383	0	0	0	0	0	0	0	0	0	0	0	0
ENSMUSG00000100340	0	0	0	0	0	0	0	0	0	0	0	0
ENSMUSG00000100439	0	0	0	0	0	0	0	0	0	0	0	0
ENSMUSG00000099819	0	0	0	0	0	0	0	0	0	0	0	0
ENSMUSG00000082565	0	0	0	0	0	0	0	0	0	0	0	0
ENSMUSG00000082774	0	0	1	0	1	0	0	1	0	0	0	0
ENSMUSG00000025945	0	0	0	0	0	0	0	0	0	0	0	0
ENSMUSG00000081623	0	0	0	0	0	0	0	0	0	0	0	0
ENSMUSG00000083242	0	0	0	0	0	0	0	0	0	0	0	0
ENSMUSG00000083289	0	0	0	0	0	0	0	0	0	0	0	0
ENSMUSG00000015222	15	29	15	21	31	20	6	28	22	27	24	15
ENSMUSG00000088850	0	0	0	0	0	0	0	0	0	0	0	0
ENSMUSG00000073656	0	0	0	0	0	0	0	0	0	0	0	0
ENSMUSG00000065694	0	0	0	0	0	0	0	0	0	0	0	0
ENSMUSG00000055567	2	3	3	2	2	0	3	1	0	1	1	1
ENSMUSG00000103375	0	0	0	0	0	0	0	0	0	0	0	0
ENSMUSG00000026005	911	1044	1050	1355	1211	1125	1083	944	1167	1081	1379	1002
ENSMUSG00000026004	467	553	408	530	595	470	493	494	621	471	440	435
ENSMUSG00000102559	33	24	31	34	24	29	22	31	34	55	41	26
ENSMUSG00000102374	26	16	14	15	6	10	17	9	10	22	16	16
ENSMUSG00000102776	27	16	19	37	30	28	39	16	34	42	48	26
ENSMUSG00000082057	15	7	9	9	8	13	8	7	16	17	13	9
ENSMUSG00000103706	0	2	0	0	0	0	0	0	0	0	0	0
ENSMUSG00000103756	12	24	8	13	4	11	7	8	6	11	11	2
ENSMUSG00000103382	27	23	19	26	16	23	14	29	35	32	22	14
ENSMUSG00000103553	0	2	3	3	2	0	1	4	1	6	2	2
ENSMUSG00000026003	468	860	429	1060	1534	1215	455	640	745	1062	796	542
ENSMUSG00000082769	5	13	7	5	6	2	6	3	4	11	10	4
ENSMUSG00000089420	0	1	0	0	0	1	0	1	1	0	1	0
ENSMUSG00000077328	0	0	0	0	0	0	0	0	0	0	0	0
ENSMUSG00000061816	11	5	8	3	15	7	7	19	10	8	5	7
ENSMUSG00000094191	0	1	0	2	1	0	0	1	5	1	3	0
ENSMUSG00000082212	0	0	0	0	0	0	0	0	0	0	0	0
ENSMUSG00000026000	551	843	546	622	719	561	595	540	587	623	656	525
ENSMUSG00000025991	5	4	6	2	2	0	2	3	0	1	1	2
ENSMUSG00000086204	0	0	0	0	0	0	0	0	0	0	0	0
ENSMUSG00000077745	0	0	0	0	0	0	0	0	0	0	0	0
ENSMUSG00000082473	0	0	0	0	0	0	0	0	0	0	0	0
ENSMUSG00000095282	0	0	0	0	0	0	0	0	0	0	0	0
ENSMUSG00000085075	0	0	0	0	0	0	0	0	0	0	0	0
ENSMUSG00000104395	0	0	0	0	0	0	0	0	0	0	0	0
ENSMUSG00000096031	0	0	0	0	0	0	0	0	0	0	0	0
ENSMUSG00000087329	0	0	0	0	0	0	0	0	0	0	0	0
ENSMUSG00000062209	0	0	0	0	0	0	0	0	0	0	0	0
ENSMUSG00000102449	0	0	0	0	0	0	0	0	0	0	0	0
ENSMUSG00000083795	0	0	0	0	0	0	0	0	0	0	0	0
ENSMUSG00000080539	0	0	0	0	0	0	0	0	0	0	0	0
ENSMUSG00000103307	0	0	0	0	0	0	0	0	0	0	0	0
ENSMUSG00000104508	0	0	0	0	0	0	0	0	0	0	0	0
ENSMUSG00000103642	0	0	0	0	0	0	0	0	0	0	0	0
ENSMUSG00000103809	0	0	0	0	0	0	0	0	0	0	0	0
ENSMUSG00000087514	0	0	0	0	0	0	0	0	0	0	0	0
ENSMUSG00000084332	0	0	0	0	1	0	0	0	1	0	0	0
ENSMUSG00000101387	0	0	0	0	1	0	0	0	0	0	0	1
ENSMUSG00000099804	1	0	0	0	1	2	0	0	0	5	0	1
ENSMUSG00000100354	3	0	2	6	1	3	1	1	1	1	2	0
ENSMUSG00000101156	27	14	13	18	24	20	7	12	16	17	15	29
ENSMUSG00000025997	3463	2859	2953	4198	4142	3427	2398	3265	3827	4351	3060	3182
ENSMUSG00000100815	10	5	9	5	6	5	1	1	7	7	7	5
ENSMUSG00000099954	11	10	10	17	8	4	7	6	8	13	5	11
ENSMUSG00000103402	0	0	0	1	0	0	0	0	0	1	0	0
ENSMUSG00000053153	2	2	1	2	2	1	0	0	0	1	1	0
ENSMUSG00000089345	0	0	0	0	0	0	0	0	0	0	0	0
ENSMUSG00000080524	0	0	0	0	0	0	0	0	0	0	0	0
ENSMUSG00000101730	0	0	0	0	0	0	0	0	0	0	0	0
ENSMUSG00000103052	0	0	0	0	0	0	0	0	0	0	0	0
ENSMUSG00000104287	0	0	0	0	0	0	0	0	0	0	0	0
ENSMUSG00000075952	0	0	0	0	0	0	0	0	0	0	0	0
ENSMUSG00000045648	0	0	0	0	0	0	0	0	0	0	0	0
ENSMUSG00000026196	165	237	138	497	728	592	203	290	388	571	214	225
ENSMUSG00000089965	2	1	0	7	7	8	2	4	7	4	4	1
ENSMUSG00000101551	0	0	0	0	0	0	0	0	0	0	1	0
ENSMUSG00000050296	0	0	0	0	0	0	0	0	0	0	0	0
ENSMUSG00000101617	0	0	0	0	0	0	0	0	0	0	0	0
ENSMUSG00000026192	2731	3529	3770	4112	4766	4146	3694	2984	4351	3819	3894	3240
ENSMUSG00000026193	1233	1451	1502	15914	4296	4832	4715	1189	4123	4779	6882	5953
ENSMUSG00000073652	0	0	0	3	0	0	0	0	0	0	2	0
ENSMUSG00000101834	0	0	0	0	0	0	1	0	0	0	0	0
ENSMUSG00000100319	0	0	0	0	0	0	0	1	0	0	0	0
ENSMUSG00000102689	0	0	0	0	0	0	0	0	0	0	0	0
ENSMUSG00000099707	0	0	0	0	0	0	0	0	0	0	0	0
ENSMUSG00000101211	0	0	0	0	0	0	0	0	0	0	0	0
ENSMUSG00000101848	0	0	0	0	1	0	1	0	2	0	0	0
ENSMUSG00000101764	0	0	0	0	0	0	0	0	0	0	0	0
ENSMUSG00000059483	0	1	0	2	0	0	0	0	0	0	0	0
ENSMUSG00000101496	0	0	0	0	0	0	2	0	1	0	0	0
ENSMUSG00000102123	1	0	0	1	0	0	0	0	0	0	3	0
ENSMUSG00000039395	79	63	46	95	87	84	57	42	90	52	143	68
ENSMUSG00000094655	0	1	7	5	3	0	0	1	1	4	2	1
ENSMUSG00000097131	55	46	29	38	62	26	44	50	53	48	27	27
ENSMUSG00000094050	0	0	0	0	1	0	1	0	1	0	0	0
ENSMUSG00000093956	0	0	3	2	1	0	2	1	0	2	0	0
ENSMUSG00000093843	0	1	0	2	1	2	1	3	2	1	0	1
ENSMUSG00000026189	87	78	77	106	133	112	87	67	92	140	86	84
ENSMUSG00000026188	3	0	0	2	0	1	5	0	0	3	2	1
ENSMUSG00000026187	898	1005	883	950	1293	1044	1001	772	992	1032	1199	887
ENSMUSG00000039372	0	0	0	0	0	0	0	1	0	0	0	0
ENSMUSG00000085812	0	2	1	0	2	2	1	0	2	1	1	1
ENSMUSG00000039354	930	985	861	1206	1192	947	965	854	1037	1065	1139	950
ENSMUSG00000110712	0	0	0	0	0	0	0	0	0	0	0	0
ENSMUSG00000039342	2	0	0	1	2	1	0	0	1	0	0	0
ENSMUSG00000110487	0	0	0	0	0	0	0	0	0	0	0	0
ENSMUSG00000110596	0	0	0	0	0	0	0	0	0	0	0	0
ENSMUSG00000046330	17064	19113	18252	16374	17483	11821	19036	13830	16386	16806	30910	12734
ENSMUSG00000039323	0	0	2	4	0	0	1	2	0	0	0	0
ENSMUSG00000026185	0	2	2	5	3	1	0	4	3	1	2	2
ENSMUSG00000101968	0	0	0	0	0	0	0	0	0	0	0	0
ENSMUSG00000026182	0	0	0	0	0	0	0	0	0	0	0	0
ENSMUSG00000102266	0	0	0	0	0	0	0	0	0	0	0	0
ENSMUSG00000101112	0	0	0	0	0	0	0	0	0	0	0	0
ENSMUSG00000100697	0	0	0	0	0	0	0	0	0	0	0	0
ENSMUSG00000099877	0	0	0	0	0	0	0	0	0	0	0	0
ENSMUSG00000098697	0	0	0	0	0	0	0	0	0	0	0	0
ENSMUSG00000101812	0	0	0	0	0	0	0	0	0	0	0	0
ENSMUSG00000100044	0	0	0	0	0	0	0	0	0	0	0	0
ENSMUSG00000100444	0	0	0	0	0	0	0	0	0	0	0	0
ENSMUSG00000100429	0	0	0	0	0	0	0	0	0	0	0	0
ENSMUSG00000100301	0	0	0	0	0	0	0	0	0	0	0	0
ENSMUSG00000101344	0	0	0	0	0	0	0	0	0	0	0	0
ENSMUSG00000098504	0	0	0	0	0	0	0	0	0	0	0	0
ENSMUSG00000055322	608	614	498	1251	1746	1415	543	677	840	1373	688	601
ENSMUSG00000061815	28	48	16	24	36	30	38	39	66	24	32	27
ENSMUSG00000026180	137	297	94	858	512	690	147	282	872	251	722	135
ENSMUSG00000048480	7	14	20	4	9	26	15	23	27	4	29	32
ENSMUSG00000087820	0	0	0	0	0	0	0	0	0	0	0	0
ENSMUSG00000094768	0	0	0	0	0	0	0	0	0	0	0	0
ENSMUSG00000006304	11202	11886	12082	16105	12634	10996	12358	8628	12348	11329	15792	12720
ENSMUSG00000064272	2	1	0	2	3	0	0	5	1	0	1	2
ENSMUSG00000006299	2664	3395	2949	3449	3456	2603	3152	2578	3349	3026	3488	2879
ENSMUSG00000101503	0	0	0	0	0	0	0	0	0	0	0	0
ENSMUSG00000026179	326	368	380	402	420	320	306	310	368	377	395	328
ENSMUSG00000103013	3	2	2	7	5	5	6	4	3	4	5	13
ENSMUSG00000006301	147	185	136	338	243	271	174	178	208	291	212	169
ENSMUSG00000099931	0	0	0	0	0	0	0	0	0	0	0	0
ENSMUSG00000103403	6	4	0	1	5	2	2	4	4	6	10	5
ENSMUSG00000073650	1	3	0	4	3	4	2	1	0	1	1	1
ENSMUSG00000026177	390	331	116	1220	268	343	185	309	535	304	484	242
ENSMUSG00000026176	3287	4014	3978	4395	3921	3034	4169	2970	3886	3518	4607	3690
ENSMUSG00000065468	7	1	5	1	4	4	4	1	4	4	3	2
ENSMUSG00000026175	20	8	11	13	9	3	10	11	7	15	6	12
ENSMUSG00000033364	1325	1607	1347	1641	2059	1617	1580	1479	2032	1389	1506	1341
ENSMUSG00000103227	12	11	16	14	10	12	14	2	12	17	9	7
ENSMUSG00000026174	1010	1391	1200	1800	1987	1801	1288	1159	1484	1806	1496	1500
ENSMUSG00000026173	30	29	26	27	31	23	34	41	35	41	43	35
ENSMUSG00000026135	1117	1262	1232	1206	1358	1105	1079	1101	1441	1063	1186	1067
ENSMUSG00000093155	4	1	4	0	2	4	1	1	4	0	1	0
ENSMUSG00000026172	330	357	276	407	448	314	326	290	377	389	383	296
ENSMUSG00000026171	594	733	560	733	733	555	629	566	754	609	680	555
ENSMUSG00000033276	6	9	1	5	12	8	1	6	8	7	7	2
ENSMUSG00000033257	2020	2360	1870	2049	2470	2060	2059	2032	2769	2026	2044	2195
ENSMUSG00000026170	176	112	59	310	182	219	119	67	172	150	178	91
ENSMUSG00000006542	1	1	0	1	0	0	0	1	0	0	1	1
ENSMUSG00000098351	0	0	0	0	0	0	0	0	0	0	0	0
ENSMUSG00000033227	1	0	2	4	0	0	2	1	3	2	5	2
ENSMUSG00000099472	0	0	0	0	0	1	0	0	0	0	0	0
ENSMUSG00000026167	18	13	26	33	26	24	17	15	18	16	22	12
ENSMUSG00000089964	0	0	0	0	0	0	0	0	0	0	0	0
ENSMUSG00000090071	0	0	1	0	0	1	0	0	2	0	0	0
ENSMUSG00000055197	0	0	0	0	0	0	0	0	0	0	0	0
ENSMUSG00000006546	0	1	1	0	1	0	0	0	0	2	0	1
ENSMUSG00000065616	0	0	0	0	0	0	0	0	0	0	0	0
ENSMUSG00000047021	0	0	0	0	1	0	0	0	0	0	0	1
ENSMUSG00000089653	0	0	0	0	0	0	0	0	0	0	0	0
ENSMUSG00000006538	3	0	3	3	3	1	1	2	5	3	5	0
ENSMUSG00000103145	4	0	2	0	0	0	3	0	1	2	0	0
ENSMUSG00000026162	55	91	56	75	82	63	73	54	77	80	74	76
ENSMUSG00000026205	15	20	12	21	24	21	12	16	22	16	19	8
ENSMUSG00000033159	2598	3086	2864	3128	3530	2682	3130	2674	3530	2845	3378	2672
ENSMUSG00000049339	2047	2614	2336	2572	3071	2400	2530	2290	2762	2324	2697	2118
ENSMUSG00000026197	527	631	508	627	701	573	541	490	572	610	687	496
ENSMUSG00000026198	49	58	53	84	239	169	46	100	87	160	78	52
ENSMUSG00000099519	3	1	0	2	3	0	0	0	0	3	0	0
ENSMUSG00000033124	453	524	382	705	685	616	511	521	637	505	552	490
ENSMUSG00000026199	1182	1555	947	1195	1319	937	1174	1272	1541	1069	975	995
ENSMUSG00000026200	206	222	170	253	334	244	185	212	245	281	205	192
ENSMUSG00000099204	0	0	0	0	0	0	0	0	0	0	0	0
ENSMUSG00000026201	1020	1437	1089	1628	1801	1419	1262	1213	1529	1434	1331	1219
ENSMUSG00000026202	2430	3005	3225	4699	4656	4163	2760	2313	3591	3801	4671	3416
ENSMUSG00000096094	0	1	0	3	5	1	1	2	4	7	4	5
ENSMUSG00000026203	668	917	875	902	1135	639	750	871	1167	613	870	577
ENSMUSG00000026204	14	21	29	24	43	18	15	22	33	13	13	31
ENSMUSG00000101840	0	0	0	0	0	0	0	0	1	0	0	0
ENSMUSG00000033061	0	0	0	0	0	0	0	0	0	0	0	0
ENSMUSG00000100556	0	0	0	0	0	0	0	0	0	0	0	0
ENSMUSG00000026209	653	782	700	872	941	830	708	643	835	839	959	667
ENSMUSG00000026208	6	0	3	2	0	2	2	0	4	1	2	0
ENSMUSG00000085653	0	0	0	0	0	0	0	0	0	0	0	0
ENSMUSG00000026207	17	16	28	23	26	13	9	21	8	26	14	12
ENSMUSG00000086053	0	0	0	0	0	0	0	0	0	0	0	2
ENSMUSG00000033021	872	1090	840	1125	1095	854	944	889	1139	977	1060	904
ENSMUSG00000033007	2	4	4	0	3	1	0	5	3	1	1	0
ENSMUSG00000102605	1	0	1	0	1	2	1	0	1	0	0	0
ENSMUSG00000032997	547	742	798	709	673	532	799	661	713	567	752	738
ENSMUSG00000026211	5	13	5	7	13	18	5	7	10	13	12	14
ENSMUSG00000051703	45	68	59	56	46	50	60	44	61	49	48	51
ENSMUSG00000032968	2	0	0	2	2	1	2	3	1	1	0	1
ENSMUSG00000082745	0	0	0	0	0	0	0	0	0	0	0	0
ENSMUSG00000026213	1101	1045	879	1066	1171	997	932	899	1114	1194	1101	938
ENSMUSG00000082059	0	2	0	0	0	0	0	0	0	0	0	0
ENSMUSG00000006576	5	3	0	3	2	2	0	1	0	5	1	0
ENSMUSG00000083244	0	0	0	0	0	0	0	0	0	0	0	0
ENSMUSG00000082528	0	0	0	0	0	0	0	0	0	0	0	0
ENSMUSG00000082012	0	0	0	0	0	0	0	0	0	0	0	0
ENSMUSG00000099996	0	0	0	0	0	0	0	0	0	0	0	0
ENSMUSG00000101763	0	0	0	0	0	0	0	0	0	0	0	0
ENSMUSG00000100827	0	0	0	0	0	0	0	0	0	0	0	0
ENSMUSG00000100553	0	0	0	0	0	0	0	0	0	0	0	0
ENSMUSG00000098611	0	0	0	0	0	0	0	0	0	0	0	0
ENSMUSG00000100534	0	0	0	0	0	0	0	0	0	0	0	0
ENSMUSG00000102904	0	0	0	0	0	0	0	0	0	0	0	0
ENSMUSG00000026235	19	23	18	70	42	28	32	13	23	34	25	21
ENSMUSG00000099141	0	0	0	0	0	0	0	0	0	0	0	0
ENSMUSG00000101849	0	0	0	0	1	0	0	0	0	0	0	0
ENSMUSG00000101506	0	0	0	0	0	0	0	0	0	0	0	0
ENSMUSG00000065215	0	0	0	0	0	0	0	0	0	0	0	0
ENSMUSG00000102052	0	0	0	0	0	0	0	0	0	0	0	0
ENSMUSG00000004872	0	0	0	0	0	0	0	0	0	0	0	0
ENSMUSG00000032908	18	35	29	22	42	46	34	18	36	27	42	20
ENSMUSG00000099561	0	0	0	0	0	0	0	0	0	0	0	0
ENSMUSG00000102945	0	0	0	0	0	0	0	0	0	0	0	0
ENSMUSG00000026245	1115	1189	1185	1523	2078	1718	1198	1162	1463	1648	1689	1166
ENSMUSG00000101798	2	4	0	2	6	2	3	3	4	7	1	3
ENSMUSG00000104018	4	5	8	3	5	3	2	3	2	5	6	8
ENSMUSG00000090486	0	0	1	1	0	0	0	0	0	0	0	0
ENSMUSG00000012187	1	1	3	0	0	0	0	0	0	0	0	1
ENSMUSG00000099364	0	0	0	0	0	0	0	0	0	0	0	0
ENSMUSG00000100562	0	0	0	0	0	0	0	0	0	0	0	0
ENSMUSG00000032883	383	459	399	415	483	421	467	357	575	455	423	402
ENSMUSG00000079470	154	138	153	147	166	131	122	127	181	195	158	166
ENSMUSG00000099377	3	2	1	1	6	3	3	11	4	2	7	6
ENSMUSG00000099706	0	0	0	0	0	0	0	0	0	0	0	0
ENSMUSG00000047330	0	0	0	1	0	0	0	0	0	0	0	0
ENSMUSG00000101324	0	0	0	0	0	0	0	0	0	0	0	0
ENSMUSG00000072978	1	4	1	2	4	2	1	0	7	4	1	1
ENSMUSG00000050711	1	0	0	1	3	2	1	0	1	2	1	1
ENSMUSG00000099562	0	0	0	0	0	0	0	0	0	0	0	0
ENSMUSG00000077782	0	0	0	0	0	0	0	0	0	0	0	0
ENSMUSG00000054702	524	405	405	625	496	482	470	341	496	477	653	512
ENSMUSG00000102235	12	10	2	9	6	3	9	9	6	10	7	7
ENSMUSG00000073643	654	790	551	953	892	748	739	599	735	827	894	811
ENSMUSG00000104497	0	0	0	0	0	0	0	0	0	0	0	0
ENSMUSG00000026248	417	541	523	624	649	545	530	441	558	584	562	481
ENSMUSG00000026249	11	24	15	88	63	118	27	33	81	73	66	43
ENSMUSG00000067106	1	2	0	0	2	2	1	0	2	2	3	0
ENSMUSG00000100397	1	2	0	0	0	1	0	0	0	2	1	0
ENSMUSG00000099753	0	0	0	0	0	0	0	0	0	0	0	0
ENSMUSG00000096297	0	2	0	0	0	0	0	0	0	0	0	0
ENSMUSG00000102518	0	0	0	0	0	2	0	0	0	0	0	0
ENSMUSG00000099552	1	2	0	1	0	0	0	0	4	3	0	1
ENSMUSG00000043230	63	67	59	64	72	59	58	39	56	50	88	84
ENSMUSG00000101257	0	0	0	0	0	0	0	0	0	0	0	0
ENSMUSG00000103404	0	2	2	0	5	1	1	3	3	1	1	1
ENSMUSG00000004364	4036	4427	4327	5330	4849	4300	4665	3836	5034	4262	5076	4650
ENSMUSG00000103076	59	60	36	52	69	52	33	51	55	50	39	41
ENSMUSG00000103525	8	5	1	6	6	4	10	9	7	12	9	5
ENSMUSG00000101722	5	3	2	3	3	4	2	1	2	3	2	2
ENSMUSG00000090637	0	0	0	0	0	0	0	0	0	0	0	0
ENSMUSG00000101483	2	4	2	2	2	0	1	0	2	0	1	0
ENSMUSG00000110100	0	0	0	2	0	0	0	0	0	0	2	0
ENSMUSG00000038608	13082	13810	12093	15146	11348	9705	13416	10383	14850	10760	13476	13046
ENSMUSG00000103192	21	14	22	25	18	7	15	10	13	16	17	15
ENSMUSG00000104488	20	19	23	22	5	20	18	9	31	15	20	14
ENSMUSG00000102721	52	33	53	41	27	9	47	30	58	20	40	30
ENSMUSG00000099949	0	0	0	0	0	0	0	0	0	0	0	0
ENSMUSG00000099918	0	0	0	0	0	0	0	0	0	0	0	0
ENSMUSG00000054976	0	0	0	0	0	0	0	0	0	0	0	0
ENSMUSG00000104029	0	0	0	0	0	0	0	0	0	0	0	0
ENSMUSG00000101986	0	0	0	0	0	0	0	0	0	0	0	0
ENSMUSG00000087008	0	0	0	0	0	2	0	0	3	2	1	0
ENSMUSG00000100561	0	0	0	1	0	0	0	0	0	0	0	0
ENSMUSG00000103571	0	0	0	0	0	0	0	0	0	0	0	0
ENSMUSG00000098797	0	0	0	0	0	0	0	0	0	0	0	0
ENSMUSG00000055980	2	3	3	0	1	1	0	0	6	4	0	0
ENSMUSG00000022591	0	0	0	0	0	0	0	0	0	0	0	0
ENSMUSG00000026142	703	729	561	857	903	738	696	547	654	924	930	723
ENSMUSG00000104493	9	10	8	9	4	2	3	3	6	12	8	16
ENSMUSG00000100786	4	1	1	4	4	3	2	4	2	3	3	2
ENSMUSG00000096779	1	0	0	1	0	0	0	0	0	0	0	0
ENSMUSG00000067158	22	2	7	5	13	1	6	4	8	15	13	14
ENSMUSG00000079465	2	1	2	3	1	1	0	3	3	1	3	4
ENSMUSG00000097564	3	6	1	0	5	6	1	3	5	4	3	1
ENSMUSG00000026150	1821	1908	1724	2214	2286	1886	1870	1745	2290	1865	2451	1804
ENSMUSG00000101450	38	37	21	29	25	20	24	25	46	28	12	25
ENSMUSG00000026149	5	4	10	4	6	11	5	7	8	10	5	2
ENSMUSG00000099771	0	0	0	0	0	0	0	0	2	0	0	0
ENSMUSG00000102280	29	9	9	16	16	6	13	10	10	13	13	11
ENSMUSG00000100170	58	37	38	63	42	42	28	30	40	55	58	39
ENSMUSG00000100744	51	53	46	62	46	47	33	19	40	70	54	52
ENSMUSG00000093782	0	0	0	0	0	0	0	0	0	0	0	0
ENSMUSG00000026159	6243	6079	5951	6410	5939	5171	6138	5184	7239	5327	6611	6165
ENSMUSG00000101784	0	0	0	0	0	0	0	0	1	0	0	0
ENSMUSG00000038496	0	0	0	0	0	0	1	0	0	1	0	0
ENSMUSG00000100432	0	0	0	0	0	0	0	0	0	0	0	0
ENSMUSG00000100190	0	0	0	0	0	0	0	0	0	0	0	0
ENSMUSG00000104423	0	0	0	0	0	0	0	0	0	0	0	0
ENSMUSG00000101315	0	1	0	0	0	0	0	0	0	0	0	0
ENSMUSG00000099691	0	0	0	0	0	0	0	0	0	0	0	0
ENSMUSG00000026166	0	0	0	0	0	0	1	0	0	0	0	0
ENSMUSG00000101173	0	0	0	0	0	0	0	0	0	0	0	0
ENSMUSG00000053161	0	2	0	0	0	0	0	0	0	0	0	0
ENSMUSG00000101896	0	0	0	0	0	0	0	0	0	0	0	0
ENSMUSG00000026163	2	0	1	0	0	1	0	2	0	0	0	0
ENSMUSG00000079140	0	0	0	0	1	0	1	0	0	0	0	0
ENSMUSG00000104374	0	0	0	0	0	0	0	0	0	0	0	0
ENSMUSG00000104219	0	0	0	0	0	0	0	0	0	0	0	0
ENSMUSG00000100580	0	0	0	0	0	0	0	0	0	0	0	0
ENSMUSG00000094946	0	0	0	0	0	0	0	0	0	0	0	0
ENSMUSG00000077736	0	0	0	0	0	0	0	0	0	0	0	0
ENSMUSG00000045658	167	153	124	416	194	196	193	81	191	184	274	229
ENSMUSG00000102750	2	0	1	0	0	0	1	0	0	0	1	2
ENSMUSG00000101934	0	0	0	0	0	0	0	0	0	0	1	0
ENSMUSG00000098851	0	0	0	0	0	0	0	0	1	0	0	0
ENSMUSG00000036766	0	1	0	3	0	1	0	1	0	0	0	2
ENSMUSG00000104396	0	0	1	0	0	0	0	0	0	0	0	0
ENSMUSG00000102481	0	0	0	0	0	0	0	0	0	0	0	0
ENSMUSG00000093254	0	0	0	0	0	0	0	0	0	0	0	0
ENSMUSG00000026219	10881	11386	12102	13118	12284	10433	11732	9332	12789	10602	13187	12318
ENSMUSG00000103505	5	4	3	1	7	7	6	8	11	11	8	3
ENSMUSG00000104503	24	24	11	25	14	17	11	32	36	19	16	18
ENSMUSG00000073633	21	14	15	15	30	33	11	13	13	29	34	18
ENSMUSG00000026220	1	4	0	4	1	5	0	4	7	6	2	0
ENSMUSG00000096802	5	11	13	10	20	11	8	1	18	5	22	11
ENSMUSG00000099693	3	0	2	1	1	0	1	1	0	5	1	5
ENSMUSG00000052477	76	73	61	103	103	79	52	34	76	49	100	50
ENSMUSG00000064281	11	6	12	12	6	3	8	12	8	3	10	6
ENSMUSG00000098842	0	0	0	0	0	0	0	0	0	0	0	0
ENSMUSG00000061852	6	2	1	7	8	10	0	4	3	5	6	3
ENSMUSG00000089976	0	0	0	0	2	0	0	0	0	2	2	0
ENSMUSG00000101279	10	3	3	4	4	8	0	0	0	6	15	6
ENSMUSG00000089844	20	11	14	27	36	20	5	11	18	22	41	14
ENSMUSG00000073631	0	0	0	2	0	0	0	0	0	0	1	0
ENSMUSG00000072109	206	143	129	223	231	173	133	144	125	135	260	134
ENSMUSG00000090128	0	0	0	4	0	0	2	0	0	0	0	1
ENSMUSG00000091199	5	3	1	6	4	2	3	6	2	1	4	2
ENSMUSG00000089716	3	0	1	2	9	3	4	1	2	4	4	5
ENSMUSG00000079457	28	24	14	26	35	10	14	14	10	12	19	8
ENSMUSG00000090252	0	0	0	0	1	1	0	0	0	0	0	0
ENSMUSG00000079455	7	6	3	5	10	4	6	8	4	2	3	3
ENSMUSG00000089652	1	1	0	6	2	1	3	1	3	5	1	0
ENSMUSG00000089937	0	0	0	0	1	0	0	0	0	0	0	0
ENSMUSG00000096292	0	1	0	0	2	4	0	0	3	2	1	1
ENSMUSG00000101751	4	2	0	3	5	5	0	1	1	3	4	4
ENSMUSG00000089714	2	2	3	3	3	0	4	0	2	5	5	2
ENSMUSG00000090186	15	17	11	19	17	16	11	5	9	17	23	6
ENSMUSG00000094127	1	0	3	2	1	1	1	0	1	0	1	0
ENSMUSG00000070034	5812	5879	5344	6357	5314	4138	5548	4046	5733	4917	6200	5661
ENSMUSG00000090103	16	7	7	13	19	8	7	7	7	4	15	7
ENSMUSG00000070031	1331	1187	1141	1730	1422	1118	1224	953	1292	1330	1803	1239
ENSMUSG00000073628	14	3	3	4	2	9	6	4	6	5	5	6
ENSMUSG00000090246	131	71	59	94	93	75	69	63	113	105	95	97
ENSMUSG00000026222	15092	15625	14528	15313	12930	10126	15437	11332	15635	12194	17795	14825
ENSMUSG00000052760	1487	1386	1055	1426	1444	1072	1103	1188	1530	1283	1347	1083
ENSMUSG00000098634	4	2	3	7	5	2	1	4	2	5	2	0
ENSMUSG00000094834	0	0	0	0	2	0	0	0	1	0	0	0
ENSMUSG00000100217	2	2	0	3	3	0	1	1	2	1	0	1
ENSMUSG00000092932	1	0	0	0	0	0	0	0	0	0	0	0
ENSMUSG00000036707	5252	5370	5605	6540	6319	5446	5798	4459	5874	5301	7069	6077
ENSMUSG00000026223	3224	3402	3364	4151	3504	2793	3505	2871	3536	3057	4125	3208
ENSMUSG00000026224	4	1	2	1	6	8	0	7	3	6	4	4
ENSMUSG00000099767	15	16	9	22	13	13	7	17	13	2	5	2
ENSMUSG00000049608	175	185	193	359	260	270	170	205	231	207	221	193
ENSMUSG00000100108	15	7	3	9	9	4	11	3	12	12	13	9
ENSMUSG00000099342	39	34	28	25	52	23	39	24	48	27	41	34
ENSMUSG00000026226	0	0	0	0	0	0	0	0	0	0	0	0
ENSMUSG00000026227	1	1	0	5	3	0	0	4	1	0	1	2
ENSMUSG00000026229	2063	2198	2062	3207	3758	3393	2076	2019	2614	2943	2683	2366
ENSMUSG00000077274	0	1	0	0	0	1	0	0	3	0	0	0
ENSMUSG00000026228	8	5	17	11	10	9	10	7	12	10	7	9
ENSMUSG00000103272	5	2	8	6	6	15	3	13	6	11	5	3
ENSMUSG00000094638	8	6	12	8	8	6	5	7	8	10	6	9
ENSMUSG00000062590	245	225	188	281	438	424	191	228	287	328	249	182
ENSMUSG00000087538	23	10	5	5	4	5	4	4	11	3	15	2
ENSMUSG00000079445	19	41	17	44	33	27	24	14	32	25	28	25
ENSMUSG00000099644	0	0	0	0	0	0	0	0	0	0	0	0
ENSMUSG00000091806	0	0	0	0	0	0	0	0	0	0	0	0
ENSMUSG00000101853	0	0	0	0	0	0	0	0	0	0	2	0
ENSMUSG00000026234	17973	18172	18561	22694	26938	24586	19869	17238	19939	26201	25283	19305
ENSMUSG00000064837	0	0	0	0	0	0	0	0	0	0	0	0
ENSMUSG00000104627	4	3	1	3	4	0	3	0	4	1	0	0
ENSMUSG00000064696	0	0	0	0	0	0	0	0	0	0	0	0
ENSMUSG00000064823	2	3	4	1	3	0	4	1	2	3	2	2
ENSMUSG00000073627	194	243	162	138	212	105	204	210	205	228	180	149
ENSMUSG00000110510	0	0	0	0	1	0	0	0	0	0	0	0
ENSMUSG00000026237	13	7	0	7	7	9	4	7	1	5	20	10
ENSMUSG00000036574	0	0	0	0	0	0	0	0	0	0	0	0
ENSMUSG00000101328	0	0	0	0	0	0	0	0	0	1	2	0
ENSMUSG00000026238	19506	23827	21080	31366	35062	29918	24188	20598	26321	30276	31292	22270
ENSMUSG00000026239	461	560	530	659	625	501	610	438	590	556	690	525
ENSMUSG00000102927	9	6	9	13	17	9	7	8	12	13	12	20
ENSMUSG00000026240	423	489	404	600	687	508	411	472	526	598	529	389
ENSMUSG00000084468	0	1	1	0	0	0	0	0	1	0	0	0
ENSMUSG00000103609	1	2	0	0	0	0	0	0	1	1	2	0
ENSMUSG00000026241	0	0	0	0	0	0	0	0	0	0	0	0
ENSMUSG00000053333	681	641	604	718	736	632	730	561	676	688	790	679
ENSMUSG00000100225	0	1	0	0	0	0	2	0	2	0	0	1
ENSMUSG00000100768	1	5	7	2	5	4	3	3	3	3	8	2
ENSMUSG00000104121	5	3	3	4	6	3	1	2	4	5	1	1
ENSMUSG00000102383	3	0	1	6	2	3	5	7	4	5	3	4
ENSMUSG00000104400	0	1	3	2	1	0	1	3	1	8	5	5
ENSMUSG00000102293	0	0	5	4	3	2	1	1	1	0	5	0
ENSMUSG00000102649	12	11	12	10	19	12	8	14	13	12	24	9
ENSMUSG00000084106	66	64	63	63	79	75	79	46	110	80	108	64
ENSMUSG00000102571	7	8	10	6	1	6	5	7	3	4	10	8
ENSMUSG00000099401	0	1	0	1	0	0	0	1	0	0	2	1
ENSMUSG00000102956	0	0	3	0	0	0	2	0	0	1	0	0
ENSMUSG00000103984	27	19	31	18	32	18	16	25	24	16	26	17
ENSMUSG00000101940	0	0	1	0	1	1	1	0	0	0	2	0
ENSMUSG00000101625	0	0	0	0	0	0	0	0	0	0	0	0
ENSMUSG00000026246	0	0	0	0	0	0	0	0	0	0	0	0
ENSMUSG00000079440	0	0	0	1	0	0	0	0	0	1	0	0
ENSMUSG00000100940	0	0	0	0	0	0	0	0	0	0	0	0
ENSMUSG00000036500	0	0	0	0	0	0	0	1	0	1	0	0
ENSMUSG00000099839	0	0	0	1	1	0	0	0	0	0	0	0
ENSMUSG00000026247	13	10	15	30	51	19	13	33	38	75	26	9
ENSMUSG00000036480	0	0	0	0	0	0	0	0	0	0	0	0
ENSMUSG00000026251	0	0	0	3	0	3	0	0	1	0	0	0
ENSMUSG00000026253	0	0	0	0	0	1	0	1	0	0	0	1
ENSMUSG00000026254	1955	2403	2148	2572	2781	2285	2080	2021	2455	2454	2584	2091
ENSMUSG00000088318	0	1	0	2	1	0	0	1	3	0	0	1
ENSMUSG00000026255	6	6	1	3	0	2	4	1	2	3	11	4
ENSMUSG00000089821	0	0	0	0	0	0	0	0	0	0	0	0
ENSMUSG00000048000	3276	3688	3351	3626	3863	2950	3605	3194	4019	3087	3734	3263
ENSMUSG00000095281	1	2	1	0	3	3	1	3	6	0	0	1
ENSMUSG00000079436	3	7	4	9	5	6	5	3	9	6	7	4
ENSMUSG00000089613	4	1	4	4	2	2	0	1	3	3	0	1
ENSMUSG00000026258	0	0	0	0	0	0	0	0	0	0	0	1
ENSMUSG00000026259	1	0	0	0	0	0	0	2	1	0	0	0
ENSMUSG00000079434	1	1	0	1	2	1	0	0	2	4	0	0
ENSMUSG00000091123	0	0	0	0	0	0	0	0	0	0	0	0
ENSMUSG00000090994	1	1	0	0	0	1	0	0	1	0	0	1
ENSMUSG00000026288	4617	5531	4877	6936	5347	4493	5181	4430	5952	4684	5648	4822
ENSMUSG00000026289	1946	2024	1828	1957	2036	1669	1744	1649	2153	1646	1751	1676
ENSMUSG00000087968	6	16	17	23	10	11	9	14	8	5	7	7
ENSMUSG00000089281	8	9	8	13	9	15	9	9	16	12	12	12
ENSMUSG00000056055	41	60	54	47	56	55	57	51	45	54	56	63
ENSMUSG00000070738	7892	8893	7125	7511	7059	5615	8467	6812	8871	6264	8379	6908
ENSMUSG00000101942	7	13	10	21	9	5	9	12	20	11	14	8
ENSMUSG00000103996	10	6	7	5	6	6	5	12	9	4	6	3
ENSMUSG00000103591	51	13	31	29	15	10	32	29	37	18	28	31
ENSMUSG00000005501	654	738	519	595	684	540	578	626	775	597	612	539
ENSMUSG00000095942	0	0	0	0	0	0	0	0	0	0	0	0
ENSMUSG00000084021	0	0	0	1	0	0	0	0	0	0	0	0
ENSMUSG00000083478	0	0	0	0	0	0	0	0	0	0	0	0
ENSMUSG00000090165	0	1	0	3	2	4	0	0	0	2	1	0
ENSMUSG00000092220	0	0	0	0	0	0	0	0	0	0	0	0
ENSMUSG00000090175	3	1	2	17	3	6	2	2	0	3	1	4
ENSMUSG00000089675	0	0	0	0	0	0	0	0	0	0	0	0
ENSMUSG00000090124	33	41	33	400	102	175	99	37	109	129	197	180
ENSMUSG00000082837	0	0	0	1	0	1	1	0	0	0	0	0
ENSMUSG00000090145	0	0	0	5	0	2	2	0	0	1	4	0
ENSMUSG00000084195	0	1	0	2	0	0	0	0	1	0	0	1
ENSMUSG00000081261	0	0	0	0	0	0	0	0	0	0	0	3
ENSMUSG00000054545	2	5	4	23	8	17	11	2	18	11	13	14
ENSMUSG00000081602	1	0	0	1	0	0	0	1	0	0	0	0
ENSMUSG00000082513	0	0	0	0	0	0	0	0	1	0	0	0
ENSMUSG00000082677	0	0	0	0	0	0	0	0	0	0	0	0
ENSMUSG00000089943	0	0	0	1	0	0	1	0	0	0	0	0
ENSMUSG00000081488	0	0	0	1	0	0	0	0	0	0	0	0
ENSMUSG00000083277	0	0	0	0	0	0	0	0	1	2	0	1
ENSMUSG00000090171	0	0	0	1	0	0	0	0	0	1	0	2
ENSMUSG00000081984	5	2	4	16	36	27	6	6	10	14	1	4
ENSMUSG00000089960	0	2	0	2	2	2	0	0	2	2	2	1
ENSMUSG00000079429	149	133	77	292	344	268	171	180	254	184	142	212
ENSMUSG00000044783	1288	1801	1365	2460	2961	2443	1493	1868	2108	2353	1596	1435
ENSMUSG00000036251	0	0	0	0	0	0	0	0	0	0	0	0
ENSMUSG00000085420	0	0	0	0	0	0	0	0	0	0	0	0
ENSMUSG00000026295	0	0	0	0	0	0	0	0	0	0	1	0
ENSMUSG00000099553	0	0	0	0	0	0	0	0	0	0	0	0
ENSMUSG00000100908	0	0	0	0	0	0	0	0	0	0	0	0
ENSMUSG00000062310	0	1	1	2	1	0	0	1	0	0	2	1
ENSMUSG00000100798	11	8	11	13	6	14	8	8	6	16	22	22
ENSMUSG00000104057	8	8	4	8	3	4	12	5	6	7	6	12
ENSMUSG00000100367	10	12	8	11	5	5	8	3	4	8	12	5
ENSMUSG00000049866	14245	16300	17096	15095	10027	9544	16736	11232	15071	12573	21809	18516
ENSMUSG00000101736	1	0	0	0	0	0	0	0	0	0	0	0
ENSMUSG00000097398	0	0	0	0	0	0	0	0	0	0	0	0
ENSMUSG00000099848	0	0	0	0	0	0	0	0	0	0	0	0
ENSMUSG00000101333	0	0	0	0	0	0	0	0	0	0	0	0
ENSMUSG00000099378	0	0	0	0	0	0	0	0	0	0	0	0
ENSMUSG00000099544	0	0	0	0	0	0	0	0	0	0	0	0
ENSMUSG00000036206	101	55	59	151	84	89	60	52	83	84	109	89
ENSMUSG00000102700	18	91	57	77	0	75	28	0	0	0	0	0
ENSMUSG00000102083	0	1	0	0	0	0	0	0	0	0	0	0
ENSMUSG00000101288	0	0	0	0	0	0	0	0	0	0	0	0
ENSMUSG00000099938	0	0	0	0	0	0	0	0	0	0	0	0
ENSMUSG00000055013	129	200	84	788	494	591	142	238	352	475	401	176
ENSMUSG00000104114	0	1	0	0	1	0	0	0	1	0	0	0
ENSMUSG00000101662	0	2	0	6	2	2	1	1	2	0	1	0
ENSMUSG00000102009	0	0	0	2	3	0	1	0	0	0	0	0
ENSMUSG00000088775	0	0	0	0	0	0	0	0	0	0	1	0
ENSMUSG00000103252	0	0	0	1	0	0	0	0	1	0	0	0
ENSMUSG00000034486	1	4	6	2	3	4	2	4	0	11	4	3
ENSMUSG00000092627	2	7	10	26	15	27	16	8	10	13	16	16
ENSMUSG00000067081	0	0	0	0	0	0	0	0	0	0	0	0
ENSMUSG00000026301	0	0	0	0	0	0	0	0	0	0	0	0
ENSMUSG00000100850	0	0	0	0	0	0	0	0	0	0	1	0
ENSMUSG00000044337	17	6	2	11	8	10	8	7	6	4	40	1
ENSMUSG00000104087	0	0	0	0	0	0	0	0	0	0	0	0
ENSMUSG00000101951	0	0	0	0	2	0	0	0	0	0	0	0
ENSMUSG00000101028	0	0	0	0	1	0	0	0	0	0	2	0
ENSMUSG00000101997	0	0	0	0	0	0	0	0	0	0	0	0
ENSMUSG00000103292	0	0	0	0	0	0	0	0	0	0	0	0
ENSMUSG00000034432	1245	1500	1136	1298	1445	1195	1322	1143	1527	1204	1494	1226
ENSMUSG00000056128	0	0	0	0	0	0	0	0	0	0	0	0
ENSMUSG00000048126	0	2	3	0	0	3	0	1	1	1	1	1
ENSMUSG00000103061	0	0	0	0	0	0	0	0	0	0	0	0
ENSMUSG00000103978	0	0	0	0	0	0	0	0	0	0	0	0
ENSMUSG00000026303	0	5	0	1	1	11	1	1	4	2	0	3
ENSMUSG00000090550	0	0	0	5	0	1	0	0	0	3	1	0
ENSMUSG00000026304	19	17	16	39	24	14	22	11	25	18	26	14
ENSMUSG00000100791	0	0	0	0	1	0	0	0	0	0	0	0
ENSMUSG00000026305	8349	8170	8197	9534	7631	6302	8234	5856	8039	7423	9667	9069
ENSMUSG00000070732	5	4	3	5	3	0	1	3	2	2	0	1
ENSMUSG00000100018	1	1	1	1	1	0	1	0	2	2	0	3
ENSMUSG00000034353	972	1309	1005	1434	1075	795	1196	820	1041	955	1465	1103
ENSMUSG00000034343	798	1010	900	1372	1253	1028	943	789	1203	899	1267	941
ENSMUSG00000083064	10	10	14	9	10	15	10	17	9	8	15	9
ENSMUSG00000097285	5	2	3	3	10	4	5	3	1	4	2	1
ENSMUSG00000026307	690	820	721	982	1086	813	734	650	760	956	870	728
ENSMUSG00000090322	14	11	13	15	16	11	12	15	14	10	15	11
ENSMUSG00000049515	4	11	10	9	4	3	6	8	11	6	6	6
ENSMUSG00000026308	19	5	4	8	7	6	11	5	9	5	10	16
ENSMUSG00000047443	12	7	15	35	98	75	5	37	21	65	26	10
ENSMUSG00000026309	1847	2161	1697	1926	2390	1772	1910	1724	2287	1901	1962	1806
ENSMUSG00000100253	6	3	5	5	7	2	2	1	2	5	8	9
ENSMUSG00000067071	668	871	801	1036	831	628	910	742	861	785	1034	781
ENSMUSG00000055866	323	349	358	364	395	311	329	242	407	351	334	283
ENSMUSG00000101911	0	0	0	0	0	0	0	0	0	0	0	0
ENSMUSG00000100151	0	0	0	0	0	0	0	0	0	0	0	0
ENSMUSG00000101958	0	0	0	0	0	0	0	0	0	0	0	0
ENSMUSG00000034292	352	393	362	359	487	394	377	417	432	361	387	341
ENSMUSG00000026311	659	624	580	1008	1325	904	670	691	838	1035	943	701
ENSMUSG00000101705	0	0	0	0	0	0	0	0	0	0	0	0
ENSMUSG00000100980	0	0	0	0	0	0	0	0	0	1	0	0
ENSMUSG00000007805	1	0	0	1	1	0	0	0	0	0	0	0
ENSMUSG00000101414	0	0	0	0	1	1	0	0	0	2	0	0
ENSMUSG00000102745	1	2	2	3	0	1	1	3	2	1	3	4
ENSMUSG00000026313	1647	1920	1878	1817	1722	1487	1865	1726	2004	1723	2071	1617
ENSMUSG00000103101	12	13	12	12	12	8	10	11	9	12	8	7
ENSMUSG00000096941	1	0	0	0	2	0	0	0	0	0	2	0
ENSMUSG00000102565	8	3	8	1	0	1	1	2	0	5	3	4
ENSMUSG00000101265	0	0	0	0	0	0	0	0	0	1	0	0
ENSMUSG00000101522	0	0	0	0	0	0	0	0	0	0	0	0
ENSMUSG00000026260	1601	1891	1644	2347	2552	2073	1922	1643	2009	2206	2411	1825
ENSMUSG00000098288	0	0	0	0	0	3	0	0	0	0	0	0
ENSMUSG00000067064	0	0	0	0	0	0	0	0	0	0	0	0
ENSMUSG00000057464	0	0	0	0	0	0	0	0	0	0	0	0
ENSMUSG00000042849	0	0	0	0	0	0	0	0	0	0	0	0
ENSMUSG00000058904	0	0	0	0	0	0	0	0	0	0	1	0
ENSMUSG00000097001	0	0	0	0	0	0	0	0	0	0	0	0
ENSMUSG00000099363	0	0	0	0	0	0	0	0	0	0	0	0
ENSMUSG00000046300	0	0	0	0	0	0	0	0	0	0	0	0
ENSMUSG00000107778	0	0	0	0	0	0	0	0	0	0	0	0
ENSMUSG00000062497	0	0	0	0	0	0	0	0	0	0	0	0
ENSMUSG00000108131	0	0	0	0	0	0	0	0	0	0	0	0
ENSMUSG00000063583	0	0	0	0	0	0	0	0	0	0	0	1
ENSMUSG00000061616	0	0	0	0	0	0	0	0	0	0	0	0
ENSMUSG00000073616	763	857	760	972	938	672	816	610	831	812	1274	616
ENSMUSG00000044055	20	17	8	23	16	9	15	4	10	7	12	24
ENSMUSG00000100546	0	0	0	0	0	0	0	0	0	0	0	0
ENSMUSG00000099665	0	0	0	0	0	0	0	0	0	0	0	0
ENSMUSG00000100781	0	3	0	0	0	1	0	0	0	1	2	2
ENSMUSG00000034220	479	618	569	1000	558	652	713	464	701	600	806	611
ENSMUSG00000101995	1	11	2	4	0	3	3	5	1	1	4	1
ENSMUSG00000065470	0	2	0	0	0	0	0	1	0	0	0	2
ENSMUSG00000034212	17	25	21	23	28	14	20	13	22	19	19	21
ENSMUSG00000047067	194	228	190	172	194	142	260	169	207	195	317	184
ENSMUSG00000097251	31	32	28	24	27	19	19	33	34	31	29	28
ENSMUSG00000026269	3118	3629	2998	3010	3274	2616	3442	2777	3770	2712	3350	2971
ENSMUSG00000100632	14	11	23	7	7	7	15	12	12	3	20	8
ENSMUSG00000026270	327	355	266	349	453	404	301	324	399	363	351	307
ENSMUSG00000026271	205	187	69	635	255	350	195	130	251	196	417	297
ENSMUSG00000100021	1	0	0	0	1	2	0	1	0	0	0	0
ENSMUSG00000045091	0	0	0	0	0	1	0	0	0	0	0	0
ENSMUSG00000014602	37	11	28	37	19	25	5	20	35	11	36	27
ENSMUSG00000101378	0	1	0	1	2	0	0	0	0	0	1	0
ENSMUSG00000026272	0	0	0	0	0	0	0	0	0	0	0	0
ENSMUSG00000034159	0	0	0	0	0	0	0	0	0	0	0	0
ENSMUSG00000084989	7	6	2	26	3	4	4	0	9	4	2	7
ENSMUSG00000047793	70	52	11	121	44	50	34	41	60	48	51	23
ENSMUSG00000098997	0	0	0	0	0	0	0	0	0	0	0	0
ENSMUSG00000026273	209	265	205	286	325	210	223	187	233	252	297	233
ENSMUSG00000101172	3	2	2	6	6	4	8	2	4	4	4	1
ENSMUSG00000100351	1	2	3	1	3	2	3	3	0	2	2	1
ENSMUSG00000026274	73	91	82	295	480	436	106	169	217	363	114	113
ENSMUSG00000026275	1295	1422	1219	1704	1818	1682	1504	1305	1499	1735	1753	1456
ENSMUSG00000106302	0	0	1	1	1	0	0	0	0	1	0	0
ENSMUSG00000098689	0	1	1	1	0	0	2	0	1	2	0	0
ENSMUSG00000064389	3	3	2	4	7	2	6	2	9	1	5	1
ENSMUSG00000034107	4	7	6	5	10	2	8	9	3	8	8	0
ENSMUSG00000034088	4180	5134	4258	6975	7522	6852	4680	4860	6365	5961	5764	5134
ENSMUSG00000090489	7	15	6	8	5	5	5	4	9	16	11	15
ENSMUSG00000026276	2535	2997	2390	3858	3716	3450	2753	2752	3254	3346	3283	2906
ENSMUSG00000034066	104	135	90	147	141	149	102	107	133	105	109	114
ENSMUSG00000103854	3	0	1	3	1	0	0	0	0	0	0	0
ENSMUSG00000026277	2125	2594	1936	2183	2647	1960	2232	2403	3053	2080	2158	1953
ENSMUSG00000100927	12	28	17	10	16	8	9	19	15	12	14	13
ENSMUSG00000026278	6	1	6	8	0	1	4	3	3	0	3	3
ENSMUSG00000026279	225	290	306	341	392	338	263	281	382	302	338	267
ENSMUSG00000101952	0	1	2	0	2	0	1	1	0	1	0	1
ENSMUSG00000026280	1446	1519	1167	1535	2083	1525	1433	1350	1767	1549	1652	1389
ENSMUSG00000026281	1255	1676	1288	1678	2277	1945	1325	1360	1805	2013	1607	1357
ENSMUSG00000026283	1308	1424	1272	1310	1616	1283	1304	1325	1543	1632	1691	1351
ENSMUSG00000088961	2	0	0	0	0	3	2	0	6	2	1	0
ENSMUSG00000073609	551	1113	794	591	595	638	617	691	906	539	407	338
ENSMUSG00000094651	9	6	1	8	7	2	2	0	3	5	10	2
ENSMUSG00000101660	2	1	0	0	1	0	4	1	4	1	1	0
ENSMUSG00000093805	19	0	0	5	14	3	15	14	30	15	22	29
ENSMUSG00000099624	5	0	0	7	0	0	12	3	12	2	7	4
ENSMUSG00000073608	1	0	3	0	5	7	1	0	2	3	2	0
ENSMUSG00000034000	0	2	0	2	5	2	1	1	1	6	2	0
ENSMUSG00000026285	668	572	657	977	1735	811	564	970	828	1259	913	754
ENSMUSG00000100990	0	0	0	0	0	0	0	0	0	0	0	0
ENSMUSG00000100347	9	10	9	14	13	17	5	4	12	14	13	19
ENSMUSG00000077413	0	0	0	0	0	0	0	0	0	0	0	0
ENSMUSG00000100518	0	0	0	0	0	0	0	0	0	0	0	0
ENSMUSG00000089310	0	0	0	0	0	0	0	0	0	0	0	0
ENSMUSG00000099592	0	0	0	0	1	0	0	0	0	0	0	0
ENSMUSG00000051185	578	579	484	736	612	549	647	526	639	564	848	547
ENSMUSG00000103973	37	25	25	32	14	28	34	30	45	18	42	43
ENSMUSG00000081051	116	116	143	109	124	105	128	71	139	111	192	101
ENSMUSG00000040710	2952	2710	2754	3889	2695	2552	3010	2413	3284	2499	3407	2880
ENSMUSG00000103197	9	11	16	10	2	4	2	4	6	3	8	2
ENSMUSG00000100777	3	0	0	2	4	0	3	2	1	0	3	1
ENSMUSG00000102718	0	0	0	3	0	0	0	0	0	0	1	0
ENSMUSG00000095955	0	0	0	0	1	0	0	0	0	0	1	0
ENSMUSG00000100062	0	0	0	0	0	0	0	0	0	0	0	0
ENSMUSG00000080345	0	0	0	0	0	0	0	0	0	0	0	0
ENSMUSG00000096585	0	0	0	0	0	0	0	0	0	0	0	0
ENSMUSG00000102658	0	0	0	0	0	0	0	0	0	0	0	0
ENSMUSG00000100336	0	0	0	0	0	0	0	0	0	0	0	0
ENSMUSG00000100589	0	0	0	0	0	0	0	0	0	0	0	0
ENSMUSG00000095610	0	0	0	0	0	0	0	0	0	0	0	0
ENSMUSG00000100362	0	0	0	0	0	0	0	0	0	0	0	0
ENSMUSG00000077255	0	0	0	0	0	0	0	0	0	0	0	0
ENSMUSG00000040693	15	16	4	210	45	51	20	11	55	36	151	22
ENSMUSG00000097814	4	7	2	51	16	15	9	9	17	11	44	4
ENSMUSG00000045463	0	0	0	0	0	0	0	0	0	0	0	0
ENSMUSG00000097480	0	0	0	0	0	0	0	0	0	0	0	0
ENSMUSG00000100454	0	1	0	1	4	0	0	0	0	1	1	1
ENSMUSG00000044757	4	3	3	3	6	9	4	7	9	6	11	6
ENSMUSG00000026331	0	0	0	0	0	0	0	0	0	0	0	0
ENSMUSG00000100484	0	0	0	0	0	0	0	0	0	0	0	0
ENSMUSG00000101348	0	0	0	1	1	0	0	0	1	2	1	0
ENSMUSG00000103179	0	0	0	0	0	0	0	0	1	1	0	0
ENSMUSG00000044768	932	1239	1064	1790	1678	1643	1088	978	1385	1258	1522	1018
ENSMUSG00000040648	1950	1962	1924	2535	2499	2194	2025	1871	2364	2167	2193	2085
ENSMUSG00000026333	280	381	247	288	387	323	252	264	386	380	376	319
ENSMUSG00000026335	294	343	348	425	347	307	382	242	335	294	389	382
ENSMUSG00000104140	0	4	2	0	1	0	1	0	1	1	4	3
ENSMUSG00000089169	0	0	0	2	0	1	0	0	0	0	0	0
ENSMUSG00000089782	26	26	34	36	39	23	22	25	23	35	35	22
ENSMUSG00000089706	29	29	23	19	16	15	23	13	22	19	21	27
ENSMUSG00000096085	0	1	1	2	2	0	0	0	0	0	1	2
ENSMUSG00000100182	169	171	137	152	105	92	150	100	126	119	163	129
ENSMUSG00000100711	2	0	1	2	1	2	3	2	1	2	4	3
ENSMUSG00000097608	0	0	0	0	1	0	0	0	0	0	0	0
ENSMUSG00000099634	0	0	2	0	1	1	0	0	0	4	0	0
ENSMUSG00000026336	0	0	0	0	0	0	0	0	0	0	0	0
ENSMUSG00000089791	2	1	1	0	3	4	1	1	1	1	3	2
ENSMUSG00000096193	0	0	0	0	0	0	0	0	0	0	0	0
ENSMUSG00000100009	138	129	43	98	86	50	88	88	77	32	62	57
ENSMUSG00000099686	0	2	0	0	0	0	1	0	0	0	0	0
ENSMUSG00000087804	0	0	0	0	0	0	0	0	0	0	0	0
ENSMUSG00000099453	0	0	0	0	0	0	0	0	0	0	0	0
ENSMUSG00000067028	0	0	0	0	0	0	0	0	0	0	0	0
ENSMUSG00000082431	3	1	2	2	19	9	7	4	4	7	4	3
ENSMUSG00000104104	0	0	0	0	0	0	0	0	0	0	0	0
ENSMUSG00000100662	0	0	0	0	0	0	0	0	0	0	0	0
ENSMUSG00000087883	0	0	0	0	0	0	0	0	0	0	0	0
ENSMUSG00000099835	0	0	0	3	2	1	3	1	0	1	2	0
ENSMUSG00000100794	1	0	2	1	0	0	1	0	0	3	1	0
ENSMUSG00000099427	0	0	0	0	0	0	0	0	0	0	0	0
ENSMUSG00000099892	0	0	0	0	0	0	0	0	0	0	0	0
ENSMUSG00000100977	0	0	0	0	0	0	0	0	0	0	0	0
ENSMUSG00000077039	0	0	0	0	0	0	0	0	0	0	0	0
ENSMUSG00000100684	0	0	0	0	0	0	0	0	0	0	0	0
ENSMUSG00000100088	0	0	0	0	0	0	0	0	0	0	0	0
ENSMUSG00000100222	0	0	0	0	0	0	0	0	0	0	0	0
ENSMUSG00000100065	0	0	0	0	0	0	0	0	0	0	0	0
ENSMUSG00000100349	12	11	8	14	16	9	9	8	17	14	5	15
ENSMUSG00000099375	268	322	253	337	321	225	233	237	326	225	287	241
ENSMUSG00000077295	0	0	0	0	0	0	0	0	0	0	0	0
ENSMUSG00000099770	0	0	0	0	0	0	0	0	0	0	0	0
ENSMUSG00000088510	0	0	0	0	0	0	0	0	0	0	0	0
ENSMUSG00000101890	0	0	0	0	0	0	0	0	0	0	0	0
ENSMUSG00000099989	0	0	0	0	0	1	0	0	0	0	0	0
ENSMUSG00000087908	0	0	0	0	0	0	0	0	0	0	0	0
ENSMUSG00000100955	0	0	0	0	0	0	0	0	0	0	0	0
ENSMUSG00000088594	0	0	0	0	0	0	0	0	0	0	0	0
ENSMUSG00000099469	0	0	0	0	0	0	0	0	0	0	0	0
ENSMUSG00000102325	0	0	0	0	0	0	0	0	0	0	0	0
ENSMUSG00000101297	0	0	0	0	0	0	0	0	0	0	0	0
ENSMUSG00000100059	0	0	0	0	0	0	0	0	0	0	0	0
ENSMUSG00000088161	0	0	0	0	0	0	0	0	0	0	0	0
ENSMUSG00000099464	0	0	0	1	0	0	0	0	0	0	0	0
ENSMUSG00000100935	0	0	0	0	0	0	0	0	0	0	0	0
ENSMUSG00000099801	0	0	0	0	0	0	0	0	0	0	0	0
ENSMUSG00000050840	0	1	2	0	0	0	0	1	1	0	2	0
ENSMUSG00000103991	0	0	0	0	0	0	0	0	0	0	0	0
ENSMUSG00000103060	0	0	0	0	0	0	0	0	0	0	0	0
ENSMUSG00000089866	0	0	0	0	0	0	0	0	0	0	0	0
ENSMUSG00000099669	0	0	0	0	0	0	0	0	0	0	0	0
ENSMUSG00000099702	0	0	0	0	0	0	0	0	0	0	0	0
ENSMUSG00000047496	12	5	4	5	1	3	3	2	2	2	9	10
ENSMUSG00000099582	0	0	0	0	0	0	0	0	0	0	0	0
ENSMUSG00000097482	0	0	0	0	0	0	0	0	0	0	0	0
ENSMUSG00000101214	3	1	2	0	0	0	3	0	1	0	4	1
ENSMUSG00000067017	70	54	55	66	47	53	67	50	57	61	72	65
ENSMUSG00000056536	855	818	578	883	897	799	780	680	916	851	826	778
ENSMUSG00000100672	0	0	0	0	0	0	0	0	4	0	0	0
ENSMUSG00000101219	5	6	6	2	5	1	10	5	6	6	1	4
ENSMUSG00000076999	0	0	0	0	0	0	0	0	0	0	0	0
ENSMUSG00000101656	1	1	0	2	0	2	2	1	3	3	0	1
ENSMUSG00000026319	2317	2656	1915	2489	2618	2070	2502	2233	2913	2325	2420	2530
ENSMUSG00000104044	6	2	7	6	5	4	8	11	17	11	4	9
ENSMUSG00000101330	1	1	0	0	1	0	2	0	2	0	0	2
ENSMUSG00000026321	21	26	13	87	30	46	20	15	20	42	38	23
ENSMUSG00000102690	0	0	0	0	0	0	0	0	0	0	0	0
ENSMUSG00000089206	0	0	0	0	0	0	0	0	0	0	0	0
ENSMUSG00000099448	0	0	0	0	0	0	0	0	0	0	1	2
ENSMUSG00000099843	108	116	85	106	71	62	96	60	116	90	89	85
ENSMUSG00000038866	2253	2855	2276	2385	2570	1811	2509	2113	3161	1711	2055	1957
ENSMUSG00000102501	4	4	1	3	2	5	5	2	5	3	1	6
ENSMUSG00000097612	2	5	0	2	0	3	0	7	4	2	3	1
ENSMUSG00000101583	0	5	0	3	1	0	0	0	0	1	2	0
ENSMUSG00000044340	541	525	528	604	656	518	521	602	582	580	596	566
ENSMUSG00000103291	7	3	5	6	3	3	1	3	6	1	4	2
ENSMUSG00000100247	1	0	0	3	0	0	0	0	0	0	0	0
ENSMUSG00000099604	0	0	1	0	0	0	0	0	0	0	0	0
ENSMUSG00000057329	7550	6835	8458	9701	6576	5845	9126	5413	6719	6819	8650	8413
ENSMUSG00000054006	22	11	17	17	9	5	27	10	14	14	14	15
ENSMUSG00000098344	4	3	0	2	1	0	2	1	5	0	8	0
ENSMUSG00000103348	27	9	10	29	7	5	18	25	19	13	7	11
ENSMUSG00000009905	929	1066	917	955	1062	913	1080	1026	1090	1049	1206	938
ENSMUSG00000009907	3173	3234	2996	3919	3432	3027	3217	2690	3519	3329	4132	3518
ENSMUSG00000067006	0	0	0	0	0	0	0	0	0	0	1	1
ENSMUSG00000083613	0	0	0	0	0	0	0	0	0	0	0	0
ENSMUSG00000059956	0	0	0	0	0	0	0	0	0	1	1	0
ENSMUSG00000048775	0	0	0	0	0	0	0	0	0	0	0	0
ENSMUSG00000084228	0	0	0	0	0	0	0	0	0	0	0	0
ENSMUSG00000044594	0	0	0	0	0	0	0	0	0	0	0	0
ENSMUSG00000058017	0	0	0	0	0	0	0	0	0	0	0	0
ENSMUSG00000083884	0	0	0	0	0	0	0	0	0	0	1	0
ENSMUSG00000073602	0	0	0	0	0	0	0	0	0	0	0	0
ENSMUSG00000080729	0	0	0	0	0	0	0	0	0	0	0	0
ENSMUSG00000081114	0	0	0	0	0	0	0	0	0	0	0	0
ENSMUSG00000073601	0	0	0	0	0	0	0	0	0	0	0	0
ENSMUSG00000084189	0	0	0	0	0	0	0	0	0	0	0	0
ENSMUSG00000026327	0	0	0	0	0	0	0	0	0	0	0	0
ENSMUSG00000087210	0	0	0	0	0	0	0	0	0	0	0	0
ENSMUSG00000067001	4	9	2	7	4	1	1	1	1	4	8	1
ENSMUSG00000089278	0	0	0	0	0	0	0	0	0	0	0	0
ENSMUSG00000062345	8	22	2	98	13	22	4	7	18	22	35	8
ENSMUSG00000092572	100	58	53	387	151	136	121	39	114	135	294	142
ENSMUSG00000026315	25	23	9	62	22	31	23	19	46	29	42	11
ENSMUSG00000086161	0	0	0	0	0	0	0	0	0	0	0	0
ENSMUSG00000096241	0	0	0	0	0	0	0	0	0	0	0	0
ENSMUSG00000077237	0	0	0	0	0	0	0	0	0	0	0	0
ENSMUSG00000100457	0	0	0	0	0	0	0	0	0	0	0	0
ENSMUSG00000101477	0	0	0	0	0	0	0	0	0	0	0	0
ENSMUSG00000099484	0	0	0	0	0	0	0	0	0	0	0	0
ENSMUSG00000100041	0	0	0	0	0	0	0	0	0	0	0	0
ENSMUSG00000104478	0	0	0	0	0	0	0	0	0	0	0	0
ENSMUSG00000101231	0	0	0	0	0	0	0	0	0	0	0	0
ENSMUSG00000101097	0	0	0	0	0	0	0	0	0	0	0	0
ENSMUSG00000100831	0	0	0	0	0	0	0	0	0	0	0	0
ENSMUSG00000100884	0	0	0	0	0	0	0	0	0	0	0	0
ENSMUSG00000089037	0	0	0	0	0	0	0	0	0	0	0	0
ENSMUSG00000084741	0	0	0	0	0	0	0	0	0	0	0	0
ENSMUSG00000100025	0	0	1	1	0	0	0	1	1	0	1	0
ENSMUSG00000026312	0	0	0	0	0	0	0	0	0	0	0	0
ENSMUSG00000100290	0	0	0	0	0	0	0	0	0	0	0	0
ENSMUSG00000100758	0	0	0	0	0	0	0	0	0	0	0	0
ENSMUSG00000099926	0	0	0	0	0	0	0	0	0	0	0	0
ENSMUSG00000047216	0	0	0	0	0	0	0	0	0	0	0	0
ENSMUSG00000102788	0	0	0	0	0	0	0	0	0	0	0	0
ENSMUSG00000102160	0	0	0	0	0	0	0	0	0	0	0	0
ENSMUSG00000101253	0	0	0	0	0	0	0	0	0	0	0	0
ENSMUSG00000101846	0	0	0	0	0	0	0	0	0	0	0	0
ENSMUSG00000100555	0	1	0	0	0	1	0	0	3	0	0	0
ENSMUSG00000102728	0	0	0	0	1	0	0	1	0	0	0	2
ENSMUSG00000038702	195	214	162	172	198	154	212	194	189	171	192	171
ENSMUSG00000101875	0	0	0	0	0	0	1	0	0	0	0	2
ENSMUSG00000099732	0	0	0	0	0	0	0	0	0	0	0	0
ENSMUSG00000101220	0	0	0	0	0	0	0	0	0	0	0	0
ENSMUSG00000100020	0	0	0	0	0	0	0	0	0	0	0	0
ENSMUSG00000101054	0	0	0	0	0	0	0	0	0	0	0	0
ENSMUSG00000088691	0	0	0	0	0	0	0	0	0	0	0	0
ENSMUSG00000099884	0	0	0	0	0	0	0	0	0	0	0	0
ENSMUSG00000100304	0	0	0	0	0	0	0	0	0	0	0	0
ENSMUSG00000101453	0	0	0	0	0	0	0	0	0	0	0	0
ENSMUSG00000102105	0	0	0	0	0	0	0	0	0	0	0	0
ENSMUSG00000099943	0	0	0	0	0	0	0	0	0	0	0	0
ENSMUSG00000084546	0	0	0	0	0	0	0	0	0	0	0	0
ENSMUSG00000097648	0	0	0	0	0	0	0	0	0	0	0	0
ENSMUSG00000101687	0	0	0	0	0	0	0	0	0	0	0	0
ENSMUSG00000100515	0	0	0	0	0	0	0	0	0	0	0	0
ENSMUSG00000070695	0	0	0	0	0	0	0	0	0	0	0	0
ENSMUSG00000092948	0	0	0	0	0	0	0	0	0	0	0	0
ENSMUSG00000102033	0	0	0	0	0	0	0	0	0	0	0	0
ENSMUSG00000094429	0	0	0	0	0	0	0	0	0	0	0	0
ENSMUSG00000101154	0	0	0	0	0	0	0	0	0	0	0	0
ENSMUSG00000065865	0	0	0	0	0	0	0	0	0	0	0	0
ENSMUSG00000098815	0	1	0	0	0	0	0	0	0	1	0	0
ENSMUSG00000101573	0	0	0	0	0	0	0	0	0	0	0	0
ENSMUSG00000107979	0	0	0	0	0	0	0	0	0	0	0	0
ENSMUSG00000101373	0	0	0	0	0	0	0	0	0	0	0	0
ENSMUSG00000099615	0	0	0	0	0	0	0	0	0	0	0	0
ENSMUSG00000100265	0	0	0	0	0	0	0	0	0	0	0	0
ENSMUSG00000100527	0	0	0	0	0	0	0	0	0	0	0	0
ENSMUSG00000099571	0	0	0	0	0	0	0	0	0	0	0	0
ENSMUSG00000101303	0	0	0	0	0	0	0	0	0	0	0	0
ENSMUSG00000100305	0	0	0	0	0	0	0	0	0	0	0	0
ENSMUSG00000099534	0	0	0	0	0	0	0	0	0	0	0	0
ENSMUSG00000100886	0	0	0	0	0	0	0	0	0	0	0	0
ENSMUSG00000101415	0	0	0	0	0	0	0	0	0	0	0	0
ENSMUSG00000100617	0	0	0	0	0	0	0	0	0	0	0	0
ENSMUSG00000100703	0	0	0	0	0	0	0	0	0	0	0	0
ENSMUSG00000100177	0	0	0	0	0	0	0	0	0	0	0	0
ENSMUSG00000101363	0	0	0	0	0	0	0	0	1	0	0	0
ENSMUSG00000101590	0	0	0	0	0	0	0	0	0	0	0	0
ENSMUSG00000102030	0	0	0	0	1	0	0	0	0	3	0	0
ENSMUSG00000099870	0	0	1	0	1	1	0	0	0	0	0	0
ENSMUSG00000026374	2381	2885	2667	3243	3628	2868	2897	2449	3188	3043	3377	2620
ENSMUSG00000026377	1058	1289	1177	1476	1653	1478	1292	1039	1372	1477	1758	1296
ENSMUSG00000099936	0	0	0	0	0	0	0	0	0	0	0	0
ENSMUSG00000064302	1612	1794	1652	2275	2384	2045	1763	1667	2096	1990	1932	1709
ENSMUSG00000077257	0	1	0	0	1	0	2	0	2	0	0	3
ENSMUSG00000107722	13	6	18	18	7	5	17	10	7	10	22	10
ENSMUSG00000080542	0	0	0	0	0	0	0	0	0	0	0	0
ENSMUSG00000100770	6	0	3	2	0	1	1	3	1	0	1	1
ENSMUSG00000026380	5	9	6	9	9	3	2	3	4	17	10	3
ENSMUSG00000101624	0	0	0	0	0	0	0	0	0	0	0	0
ENSMUSG00000088363	0	0	0	0	0	0	0	0	0	0	0	0
ENSMUSG00000100040	0	0	0	0	0	0	0	0	0	0	0	0
ENSMUSG00000048402	0	0	0	0	0	0	0	0	0	1	0	0
ENSMUSG00000098273	0	0	0	0	0	0	0	0	0	0	0	0
ENSMUSG00000097408	0	0	0	0	0	0	0	0	0	0	0	0
ENSMUSG00000096939	0	0	0	0	0	0	0	0	0	0	0	0
ENSMUSG00000100767	0	0	0	0	0	0	0	0	1	0	0	0
ENSMUSG00000099860	0	0	0	0	0	0	0	0	0	0	0	0
ENSMUSG00000101179	0	0	0	0	0	0	0	0	0	0	0	0
ENSMUSG00000037035	0	0	0	0	0	2	0	0	1	1	0	0
ENSMUSG00000004451	299	318	372	988	404	504	447	282	417	488	679	506
ENSMUSG00000101437	0	0	0	3	1	3	0	0	0	1	1	0
ENSMUSG00000098447	21	33	23	16	14	17	17	22	29	22	6	17
ENSMUSG00000098923	688	850	812	889	791	700	870	576	886	745	963	787
ENSMUSG00000101731	0	0	1	0	5	0	3	1	0	2	0	0
ENSMUSG00000084505	0	0	0	0	0	0	0	0	0	0	0	0
ENSMUSG00000026383	33	46	22	50	68	100	40	60	57	69	31	52
ENSMUSG00000102687	0	0	0	0	0	0	0	0	0	0	0	0
ENSMUSG00000026384	1729	1677	1594	1723	1446	1217	1708	1151	1672	1379	1531	1610
ENSMUSG00000091876	0	3	0	1	0	0	1	0	1	0	0	0
ENSMUSG00000103146	3	12	5	7	2	4	9	3	9	2	9	5
ENSMUSG00000100436	0	0	0	0	0	0	0	0	0	0	0	0
ENSMUSG00000090277	0	0	0	1	0	0	0	2	1	0	0	0
ENSMUSG00000100042	0	0	0	0	0	0	0	0	0	0	0	0
ENSMUSG00000100636	2	1	0	2	0	4	0	1	1	0	0	2
ENSMUSG00000101224	6	1	1	1	0	1	2	2	4	0	0	2
ENSMUSG00000036975	180	268	213	222	234	186	255	195	259	260	252	167
ENSMUSG00000036962	0	0	0	0	0	0	0	0	0	0	0	0
ENSMUSG00000092245	0	0	0	0	0	0	0	0	0	0	0	0
ENSMUSG00000026387	1	1	1	4	0	0	4	1	0	0	1	0
ENSMUSG00000050777	57	59	59	59	33	28	51	40	52	39	37	40
ENSMUSG00000026385	313	501	421	692	511	434	417	306	495	535	588	385
ENSMUSG00000026388	101	143	103	90	129	97	114	117	136	89	126	92
ENSMUSG00000026389	100	387	165	719	2910	2226	199	827	863	1848	296	187
ENSMUSG00000036907	0	0	0	1	0	0	0	0	0	0	0	0
ENSMUSG00000101275	0	0	0	0	0	0	0	0	0	0	0	0
ENSMUSG00000026390	12	11	5	42	11	20	4	31	21	8	22	8
ENSMUSG00000058665	0	1	0	2	0	0	3	0	0	0	2	0
ENSMUSG00000099957	0	0	0	0	1	0	0	0	0	0	1	0
ENSMUSG00000101386	0	0	0	0	0	0	0	0	0	0	0	0
ENSMUSG00000101922	0	0	0	0	0	0	0	0	0	0	0	0
ENSMUSG00000100761	0	0	0	0	0	0	0	0	0	0	0	0
ENSMUSG00000099336	1	0	0	0	0	0	0	0	0	0	0	0
ENSMUSG00000100979	0	0	0	0	0	0	0	0	0	0	0	0
ENSMUSG00000102360	0	0	0	0	0	0	0	0	0	0	0	0
ENSMUSG00000097881	0	0	0	0	0	1	0	0	0	0	0	0
ENSMUSG00000101700	0	0	0	0	0	0	1	0	0	0	0	0
ENSMUSG00000104332	0	1	0	0	3	1	3	0	0	0	0	0
ENSMUSG00000003721	530	495	443	576	608	456	491	479	612	528	614	468
ENSMUSG00000104253	51	48	24	22	36	30	29	36	25	36	29	38
ENSMUSG00000101791	0	0	0	0	0	0	0	0	0	0	1	0
ENSMUSG00000026339	1752	2144	1707	1872	1922	1473	1925	1799	2123	1696	1935	1715
ENSMUSG00000085857	5	2	5	0	1	2	1	1	1	0	7	3
ENSMUSG00000083582	0	0	0	0	0	0	0	0	0	0	0	0
ENSMUSG00000050534	1	0	5	0	1	0	0	1	0	0	2	0
ENSMUSG00000081130	0	0	0	0	0	0	0	0	0	0	0	0
ENSMUSG00000001674	2105	2644	2360	2343	2838	2433	2415	1947	2732	2295	2736	2110
ENSMUSG00000102006	0	0	0	0	0	0	0	0	0	0	0	0
ENSMUSG00000102488	0	0	0	0	0	0	0	0	0	0	0	0
ENSMUSG00000083584	0	0	0	0	0	0	0	0	0	0	0	0
ENSMUSG00000100913	0	0	0	0	0	0	0	0	0	0	0	0
ENSMUSG00000080410	0	0	0	0	0	0	0	0	0	0	0	0
ENSMUSG00000099960	0	0	0	0	0	0	0	0	0	0	0	0
ENSMUSG00000089274	0	0	0	0	0	0	0	0	0	0	0	0
ENSMUSG00000103263	0	0	0	0	0	0	0	0	0	0	0	0
ENSMUSG00000089190	0	0	0	0	0	0	0	0	0	0	0	0
ENSMUSG00000099451	0	0	0	0	0	0	0	0	0	0	0	0
ENSMUSG00000104180	0	0	0	0	0	0	0	0	0	0	0	0
ENSMUSG00000100762	0	0	0	0	0	0	0	0	0	0	0	0
ENSMUSG00000100405	0	0	0	0	0	0	0	0	0	0	0	0
ENSMUSG00000100525	0	0	0	0	0	0	0	0	0	0	0	0
ENSMUSG00000101495	0	0	0	0	0	0	0	0	0	0	0	0
ENSMUSG00000036815	1	2	0	1	8	1	0	2	1	3	3	1
ENSMUSG00000102801	0	0	0	0	0	0	0	0	0	0	0	1
ENSMUSG00000102681	1	0	0	0	0	0	0	0	0	0	0	0
ENSMUSG00000077472	0	0	0	0	0	0	0	0	0	0	0	0
ENSMUSG00000104410	0	0	0	0	0	0	0	0	0	0	0	0
ENSMUSG00000102521	0	0	0	0	0	0	0	0	0	0	0	0
ENSMUSG00000104205	0	0	0	0	0	0	0	0	0	0	0	0
ENSMUSG00000102902	0	0	0	0	0	0	0	0	0	0	0	0
ENSMUSG00000101985	0	0	0	0	0	0	0	0	0	0	0	0
ENSMUSG00000101994	0	0	0	0	0	0	0	0	0	0	0	0
ENSMUSG00000102940	0	0	0	0	0	1	0	0	0	0	0	1
ENSMUSG00000103914	0	0	0	0	0	0	0	0	0	0	0	0
ENSMUSG00000065340	0	0	0	0	0	0	0	0	0	0	0	0
ENSMUSG00000100851	0	0	0	0	0	0	0	0	0	0	0	0
ENSMUSG00000101006	0	0	0	0	0	0	0	0	0	0	0	0
ENSMUSG00000102240	0	0	0	0	0	0	0	0	0	0	0	0
ENSMUSG00000099574	0	0	0	0	0	0	0	0	0	0	0	0
ENSMUSG00000026341	22592	22778	24160	30273	23406	21585	24339	15869	23572	21022	32040	26037
ENSMUSG00000102063	0	0	0	0	0	0	0	2	0	0	0	0
ENSMUSG00000026342	37	48	36	152	110	142	57	66	68	103	86	86
ENSMUSG00000101015	0	0	0	0	0	0	0	0	0	0	0	0
ENSMUSG00000026343	0	0	0	0	0	1	0	0	0	1	0	0
ENSMUSG00000026344	2	3	0	5	4	0	1	1	5	3	1	1
ENSMUSG00000049690	3	3	3	7	3	2	0	0	2	0	3	3
ENSMUSG00000104519	0	0	0	0	0	0	0	0	0	0	0	0
ENSMUSG00000102723	0	0	0	0	0	0	0	0	0	0	0	0
ENSMUSG00000103824	0	0	0	0	0	0	0	0	0	0	0	0
ENSMUSG00000101600	0	0	0	0	0	0	0	0	0	0	0	0
ENSMUSG00000101385	0	0	0	0	0	0	0	0	0	0	0	0
ENSMUSG00000036155	1636	1924	1454	2391	1993	1533	1745	1606	1911	1716	1689	1578
[truncated: 47,316 more rows]
